# Supplementary material for: Integrative Analysis of Proteome and Transcriptome Dynamics during Bacillus subtilis Spore Revival
Source: mSphere. 2020 Aug 5;5(4):e00463-20. doi: 10.1128/mSphere.00463-20 (PMC7407066; doi:10.1128/mSphere.00463-20)
Supplement: TABLE S2 [file mSphere.00463-20-st002.xlsx]

## Sheet: Supplementary Table 2
Supplementary Table 2: K-mean clustering for differentially expressed genes (DEGs) through germination of B. subtilis spores in minimal medium.
Locus tags	Gene names*	Description	Time points								mRNA cluster		Differential expression with adjusted p-value <0.01
			T-30	T-15	T0	T15	T30	T60	T150	T330			T-30 vs T-15	T-15 vs T0	T0 vs T15	T15 vs T30	T30 vs T60	T60 vs T150	T150 vs T330
BSU39740	iolC	2-deoxy-5-keto-D-gluconic acid kinase	-1.11492	-0.0958392	-1.76307	0.911274	0.170046	0.202854	0.450235	1.23942	1				+
BSU30370	bceB	ABC transporter (permease)	-1.01939	-0.122922	-1.74828	0.3807	0.285586	1.22128	-0.0765099	1.07953	1				+
BSU18780	yoaW	biofilm forming exported protein	-0.900728	-0.57012	-1.82147	0.70351	0.883757	0.127995	0.717708	0.859345	1				+
BSU35890	pgsC	capsular polyglutamate amide ligase/translocase subunit	-0.874603	-0.593591	-1.76447	0.561578	-0.00746904	0.863866	0.732531	1.08216	1				+
BSU33060	gerAB	component of the germination receptor GerA	-1.18799	-0.355038	-1.71359	0.883864	0.302209	1.0738	0.542505	0.454244	1				+
BSU36040	ywrJ	conserved hypothetical protein	-0.803101	0.125992	-2.02697	1.21477	0.294401	0.0901001	0.710174	0.394633	1				+
BSU00080	yaaC	conserved hypothetical protein	-0.920804	0.100031	-2.03826	1.03662	0.480148	0.656606	0.433096	0.252556	1				+
BSU25520	yqxA	conserved hypothetical protein	-1.58717	-0.0419003	-1.4099	0.763585	0.282548	0.914941	0.0859879	0.991914	1				+
BSU24920	yqgL	conserved hypothetical protein	-0.988908	-0.33772	-1.72963	0.68798	0.0196094	0.852988	0.201699	1.29399	1				+
BSU27290	yrzA	conserved hypothetical protein	-0.872472	-0.18368	-1.98056	0.637003	0.697923	0.26131	0.343531	1.09694	1				+
BSU28780	araD	L-ribulose-5-phosphate 4-epimerase	-0.973371	0.519627	-1.81658	1.33166	-0.11064	0.128061	0.102659	0.818579	1				+
BSU28110	spoVID	morphogenetic spore protein (stage VI sporulation)	-1.09949	-0.384262	-1.69414	0.926429	0.442383	-0.0212155	0.76694	1.06336	1				+
BSU34560	malL	oligo-1,4-1,6-alpha-glucosidase (sucrase-maltase-isomaltase)	-1.33415	0.270683	-1.67451	0.685919	0.0436623	0.666898	0.157983	1.18351	1				+
BSU08200	malP	phosphotransferase system (PTS) maltose-specific enzyme IICB component	-0.88309	-0.276197	-1.92027	0.34563	0.620011	0.954699	0.14995	1.00927	1				+
BSU01570	ybaN	polysaccharide deacetylase involved in sporulation	-0.638815	-0.497114	-1.93397	0.816717	0.238386	0.103551	0.808099	1.10315	1				+
BSU38870	yxkA	putative bacteriophage protein	-1.07006	-0.31811	-1.77702	0.888665	0.0485086	0.473952	0.734049	1.02002	1				+
BSU38970	yxjF	putative dehydrogenase	-1.10982	-0.281933	-1.77553	0.0737851	0.452053	0.891166	0.858226	0.892057	1				+
BSU22530	ypjA	putative integral inner membrane protein	-1.3721	-0.386203	-1.49227	1.01917	0.494266	0.501279	0.1471	1.08876	1				+
BSU36540	ywnJ	putative integral inner membrane protein	-0.931992	-0.43528	-1.76544	0.492451	-0.0772804	0.956914	0.64466	1.11597	1				+
BSU26030	yqbO	putative lytic transglycosylase	-1.05017	-0.0511355	-1.87909	1.19877	0.476258	0.613737	0.141085	0.550548	1				+
BSU05080	yddR	putative metal-dependent hydrolase	-0.791609	-0.547016	-1.8357	0.575495	0.876799	0.0801722	0.4673	1.17456	1				+
BSU10820	yisQ	putative Na+driven efflux transporter	-1.30154	0.0142365	-1.72508	0.864484	0.0630618	0.987897	0.570666	0.526279	1				+
BSU24190	yqiI	putative N-acetylmuramoyl-L-alanine amidase	-0.401877	-0.41208	-2.0955	0.196617	0.454905	1.20054	0.402893	0.654495	1				+
BSU38390	ywbA	putative phosphotransferase system enzyme IIC permease component	-1.21787	-0.322038	-1.61222	1.31657	0.291361	0.395553	0.274794	0.873848	1				+
BSU19600	yodH	putative S-adenosylmethionine-dependent methyltransferase	-0.857026	-0.370069	-1.74307	0.970034	-0.0768695	0.195107	0.531947	1.34995	1				+
BSU07760	yfkT	putative spore germination integral inner membrane protein	-1.12877	0.620467	-1.82902	1.00902	-0.0220148	-0.0343435	0.784872	0.599795	1				+
BSU04550	ydbP	putative thioredoxin or thiol-disulfide isomerase	-0.942216	-0.567881	-1.70981	0.794127	0.36578	0.5978	0.14994	1.31226	1				+
BSU15320	sigE	RNA polymerase sporulation-specific sigma-29 factor (sigma-E)	-1.35624	0.563655	-1.77411	0.762231	0.532198	0.46358	0.0239838	0.784695	1				+
BSU23180	spmA	spore maturation protein	-1.21955	-0.311131	-1.58436	0.954594	0.0348228	0.139352	1.01745	0.968822	1				+
BSU05344	ydzS2	part of the ydzS pseudogene	-1.11326	-0.465387	-1.67373	1.23189	0.173984	0.447859	0.789255	0.609397	1				+
BSU13730	queD	6-pyruvoyl tetrahydrobiopterin synthase-like; queuosine biosynthesis	-0.977069	-1.02585	-1.00217	1.47928	-0.0439263	-0.283824	0.922118	0.93144	2				+
BSU34210	yvfG	conserved hypothetical protein	-1.11651	-1.14732	-1.00999	1.31863	0.578091	-0.0719551	0.344444	1.10462	2				+
BSU36630	ywnA	conserved hypothetical protein	-1.17368	-0.944741	-1.22118	1.18583	0.178023	0.335861	0.405593	1.23429	2				+				+
BSU31040	yuaD	conserved hypothetical protein	-1.12188	-0.828155	-1.08599	0.883648	0.244374	-0.0468943	0.228256	1.72665	2				+
BSU31110	yubF	conserved hypothetical protein	-1.15896	-0.945678	-1.18974	0.678086	0.338237	0.161957	0.554225	1.56187	2				+				+
BSU37150	pyrG	CTP synthetase	-1.14969	-0.800783	-1.20106	1.27488	0.224547	-0.0471476	0.36347	1.33578	2				+
BSU27250	mccB	cystathionine gamma-lyase and homocysteine gamma-lyase for reverse transsulfuration pathway	-1.18502	-0.944904	-1.19183	0.558185	0.611354	-0.0670264	0.854589	1.36465	2				+		-
BSU03590	tcyC	cystine ABC transporter (ATP-binding protein)	-1.20557	-0.566973	-1.38893	0.869514	0.096029	0.13195	0.594176	1.4698	2				+
BSU03600	tcyB	cystine ABC transporter (permease)	-1.12841	-0.94062	-1.17786	1.04828	0.146919	0.0347648	0.621871	1.39506	2				+
BSU03610	tcyA	cystine ABC transporter (substrate-binding lipoprotein)	-1.2049	-0.704912	-1.20919	0.951581	0.135336	-0.0318214	0.514992	1.54891	2				+				+
BSU18470	proJ	glutamate 5-kinase	-1.10606	-0.868966	-1.18895	0.680072	0.21343	-0.0604678	0.729805	1.60113	2				+
BSU09280	glpF	glycerol permease	-1.0797	-0.332411	-1.2773	1.20908	-0.122886	0.0796807	-0.0892273	1.61276	2				+
BSU22430	panB	ketopantoate hydroxymethyltransferase	-1.18977	-0.865868	-1.28575	0.913957	0.250859	0.400337	0.365828	1.4104	2				+				+
BSU28560	lcfA	long chain acyl-CoA ligase (degradative)	-1.10192	-0.882376	-1.09012	0.92027	0.189859	0.159631	0.101709	1.70295	2				+
BSU24730	comGA	membrane associated factor for DNA competence	-1.2706	-0.604492	-1.35635	0.919709	-0.0484297	0.460435	0.552533	1.3472	2				+
BSU13750	queF	NADPH-dependent reduction of 7-cyano-7-deazaguanine (preQ0) to 7-aminomethyl-7-deazaguanine (preQ1)	-1.11787	-1.00055	-1.11219	1.07448	0.0480248	-0.0601514	1.10866	1.0596	2				+			+
BSU13720	queC	preQ0 synthetase	-0.899032	-0.84248	-1.02031	1.61033	-0.151049	-0.479645	0.949358	0.832833	2				+
BSU_MISC_RNA_22	BSU_MISC_RNA_22	PreQ1	-1.01051	-0.967275	-1.14276	1.27775	0.0875882	-0.255185	0.930811	1.07958	2				+	-		+
BSU31270	tgl	protein-glutamine gamma-glutamyltransferase (transglutaminase)	-1.20163	-0.648978	-1.42524	0.887681	0.693955	-0.0771893	0.525742	1.24566	2				+
BSU19170	yocD	putative carboxypeptidase	-1.10661	-0.811057	-1.16392	0.977227	0.10093	0.085028	0.269874	1.64853	2				+				+
BSU08400	yfiU	putative efflux transporter	-1.09644	-0.751928	-1.43302	1.28724	0.0601219	0.357992	0.515808	1.06022	2				+
BSU27350	yrrN	putative hydrolase	-1.16588	-0.96502	-1.22436	1.34629	0.461727	0.0758731	0.516079	0.955295	2				+	-
BSU27340	yrrO	putative hydrolase	-1.13983	-0.961287	-1.20295	1.30872	0.296634	0.0534217	0.528941	1.11635	2				+
BSU02800	ycdC	putative hydrolase	-1.03977	-1.10096	-1.05707	0.811073	-0.0846383	0.387304	0.493078	1.59098	2				+
BSU11290	yjaV	putative NAD(P) binding enzyme	-1.07078	-0.603266	-1.46211	1.12108	0.423563	0.00707589	0.21767	1.36677	2				+
BSU36620	ywnB	putative oxidoreductase	-1.05639	-1.08313	-1.10418	1.40461	0.256276	0.18951	0.224157	1.16914	2				+				+
BSU16870	ymfI	putative oxidoreductase	-1.23164	-0.800809	-1.00261	1.13916	0.430682	-0.404571	0.464981	1.4048	2				+
BSU17490	ynzG	putative phage protein	-1.23898	-0.704948	-1.21484	1.15308	0.618643	0.149697	-0.0855709	1.32292	2				+
BSU15130	mraZ	putative protein involved in cell division or replication	-1.11427	-0.984674	-1.20989	0.781746	0.434626	0.230777	0.323079	1.53861	2				+				+
BSU06750	yefC	putative resolvase	-1.18219	-0.756157	-1.34656	0.862217	0.0548288	0.366539	0.591978	1.40934	2				+
BSU38340	ywbF	putative sugar permease	-1.05111	-0.784326	-1.19531	0.961605	0.141586	0.0532252	0.179819	1.69451	2				+				+
BSU27490	yrrB	putative tetratricopeptide repeat family protein	-1.1905	-0.740548	-1.38785	0.926668	0.131429	0.401204	0.516179	1.34342	2				+
BSU25800	yqcK	putative thiol lyase	-1.08192	-0.604731	-1.3616	1.26505	0.160017	0.0416143	0.186055	1.39552	2				+
BSU18480	proH	pyrroline-5-carboxylate reductase	-1.17792	-0.921467	-1.16655	0.888038	0.301817	-0.0358218	0.674175	1.43773	2				+
BSU39990	qdoR	QdoR transcriptional repressor	-0.988241	-0.707107	-1.17208	1.17417	-0.103312	0.17278	-0.0283668	1.65215	2				+				+
BSU13740	queE	queuosine biosynthesis enzyme	-1.11819	-0.738555	-1.15333	1.21426	-0.158382	-0.20543	1.09243	1.0672	2				+	-		+
BSU_RRNA_26	rrnA-5S	ribosomal RNA-5S	-1.10813	-1.03451	-1.24162	1.09171	0.116447	0.301226	0.706692	1.16819	2				+
BSU30460	ytrA	transcriptional regulator YtrA (GntR family)	-1.1503	-0.815889	-1.13519	1.22502	0.271224	-0.0288871	0.179689	1.45434	2				+				+
BSU16130	trmFO	tRNA:m5U-54 methyltransferase	-1.14948	-0.998623	-1.12807	1.24116	0.384615	0.00772718	0.390501	1.25218	2				+
BSU_TRNA_79	trnE-Arg	tRNA-Arg	-1.20993	-0.927171	-1.29214	1.15172	0.246924	0.300934	0.736542	0.993122	2				+
BSU04570	murF	UDP-N-acetylmuramoylalanyl-D-glutamyl-2, 6-diaminopimelate-D-alanyl-D-alanine ligase	-1.15001	-0.89606	-1.28934	0.969636	0.214113	0.384343	0.375391	1.39193	2				+
BSU27330	udk	uridine kinase	-1.09316	-0.994127	-1.2015	1.31737	0.272362	0.0480244	0.510699	1.14033	2				+
BSU24140	mmgD	2-methylcitrate synthase	-1.10625	-0.490365	-1.6475	0.203117	0.342533	1.27835	0.810941	0.609172	3				+
BSU03040	amyE	alpha-amylase	-1.11634	-0.985755	-1.2643	0.201879	0.509934	1.32832	1.00875	0.317507	3				+
BSU40320	argI	arginase	-1.13357	-0.837195	-1.17293	-0.207929	0.383507	1.54844	0.85585	0.563828	3				+		+
BSU40330	rocE	arginine/ornithine/gamma-aminobutyrate permease	-1.05809	-0.980764	-1.10506	-0.150152	0.385235	1.6174	0.841403	0.450021	3				+		+
BSU10530	ntdC	biosynthesis of neotrehalosadiamine (3,3'-diamino-3,3'-dideoxy-alpha,beta-trehalose), dehydrogenase	-1.15766	-0.295348	-1.44286	0.16978	0.0259033	1.60748	0.920692	0.172017	3				+
BSU10540	ntdB	biosynthesis of neotrehalosadiamine (3,3'-diamino-3,3'-dideoxy-alpha,beta-trehalose); hydrolase	-1.1746	-0.410009	-1.61891	0.251486	0.151969	1.22204	0.846337	0.73168	3				+
BSU14470	mreBH	cell-shape determining protein	-1.1816	-0.921372	-1.14748	0.277892	0.748444	1.61339	0.380416	0.230305	3				+
BSU23900	yqjF	conserved hypothetical protein	-0.965779	-0.711733	-1.30276	0.45404	-0.169663	1.76622	0.660943	0.268734	3				+
BSU13970	ykwD	conserved hypothetical protein	-1.17634	-0.870027	-1.14877	0.452582	0.602048	1.5194	0.795762	-0.174659	3				+
BSU31820	yuzF	conserved hypothetical protein	-1.15575	-1.0416	-1.06497	0.404731	0.521148	1.53514	0.808107	-0.00680116	3				+
BSU19280	yocN	conserved hypothetical protein	-1.07529	-0.931841	-1.32985	0.372953	0.612606	1.44578	0.762809	0.142834	3				+
BSU06580	yerC	conserved hypothetical protein	-1.14191	-1.03125	-1.18431	0.254357	0.233422	1.44307	0.640023	0.786598	3				+		+
BSU23030	ypbB	conserved hypothetical protein	-1.19784	-0.885279	-1.2727	0.180693	0.388536	1.43211	0.747355	0.60712	3				+
BSU18110	ynfC	conserved hypothetical protein	-1.23261	-0.914376	-1.10912	-0.0459934	0.801957	1.38211	0.901055	0.216969	3				+
BSU23328	ypzJ	conserved hypothetical protein	-1.11494	-0.953451	-1.22182	-0.101047	0.59322	1.4193	0.807679	0.571056	3				+
BSU02480	gudP	glucarate transporter	-1.05732	-0.847425	-1.36176	0.502324	0.751432	1.54	0.304362	0.168378	3				+
BSU29620	hisJ	histidinol phosphate phosphatase	-1.1829	-0.959621	-1.24215	0.0744152	0.453262	1.29095	0.911799	0.654245	3				+
BSU14420	ykoA	hypothetical protein	-1.21162	-0.847949	-1.1862	0.339472	0.615667	1.64019	0.395453	0.25498	3				+
BSU10410	yhzC	hypothetical protein	-1.11578	-0.968032	-1.1365	-0.119591	1.01743	1.22698	0.97864	0.116855	3				+	+			-
BSU27800	yrzH	hypothetical protein	-1.19414	-0.701656	-1.35626	-0.124363	0.721145	1.36932	0.59352	0.69243	3				+
BSU39040	yxiS	hypothetical protein	-1.20062	-0.539412	-1.22392	-0.152813	0.0281508	1.32247	1.35045	0.415684	3				+
BSU23320	ypzC	hypothetical protein	-1.07587	-0.745769	-1.16369	-0.335761	0.691128	1.59972	0.870059	0.160183	3				+
BSU13190	ispA	intracellular serine protease	-1.17229	-0.983941	-1.23248	0.168281	0.44209	1.39358	0.776041	0.608711	3				+
BSU33080	liaR	LiaR two-component response regulator, phosphorylated, LiaR two-component response regulator	-1.19297	-1.01413	-1.0366	0.0132623	0.658418	1.60231	0.448985	0.520717	3				+
BSU33090	liaS	LiaS two-component sensory histidine kinase, phosphorylated, LiaS two-component sensory histidine kinase	-1.14624	-0.93775	-1.22324	0.136203	0.78366	1.51508	0.466708	0.405574	3				+
BSU06650	sapB	membrane component	-1.1939	-0.791393	-1.21033	0.147677	0.398599	1.53715	0.95696	0.155232	3				+		+
BSU07340	yfnA	metabolite permease	-1.08222	-0.898244	-1.18585	-0.00644364	0.390689	1.65491	0.774597	0.35256	3				+		+
BSU33120	liaH	modulator of liaIHGFSR (yvqIHGFEC) operon expression	-0.850625	-0.622783	-0.906498	-0.425358	0.729006	2.05272	0.276842	-0.253304	3						+	-
BSU24010	bmr	multidrug-efflux transporter	-1.14688	-0.860097	-1.28037	0.420501	0.393183	1.60224	0.552564	0.318852	3				+
BSU33130	liaI	permease	-0.838136	-0.649961	-0.888176	-0.48488	0.762217	2.00945	0.382552	-0.293069	3					+	+	-	-
BSU05870	gmuF	phosphohexomutase; cupin family	-1.25343	-0.84865	-1.25926	0.00569922	0.662842	1.31889	0.698823	0.675082	3				+
BSU02060	ybxG	putative amino acid permease	-1.0377	-0.859982	-1.12114	-0.256177	0.188864	1.66483	0.858387	0.562923	3				+		+
BSU34660	yvdB	putative anion transporter	-1.08959	-0.847162	-1.37208	0.23515	0.249111	1.40071	0.956323	0.46754	3				+
BSU31130	yubD	putative efflux transporter	-1.14703	-1.06048	-1.13265	0.345458	0.183791	1.49517	0.76405	0.551695	3				+		+
BSU35040	yvnB	putative exported phosphohydrolase	-1.17732	-0.727126	-1.37139	0.305245	0.0366622	1.37386	0.832821	0.727248	3				+
BSU13280	ykoJ	putative exported protein	-1.10102	-0.773674	-1.28374	-0.0760949	0.423144	1.51978	0.971762	0.319845	3				+
BSU36680	ywmF	putative integral inner membrane protein	-0.63375	0.0385733	-1.74612	0.462132	-0.217344	1.63176	0.740551	-0.275805	3				+
BSU03030	ycgB	putative integral inner membrane protein	-1.06496	-0.926019	-1.28959	-0.094883	0.468038	1.23628	1.14583	0.525294	3				+
BSU31830	yueE	putative metal-dependent phosphohydrolase	-1.17093	-0.830309	-1.37268	0.411914	0.528435	1.3646	0.828473	0.240496	3				+
BSU33380	yvgL	putative molybdate-binding lipoprotein	-1.14141	-0.843914	-1.0514	-0.00517943	0.603341	1.8183	0.402085	0.218181	3				+
BSU33390	yvgM	putative molybdenum transport permease	-1.09656	-0.744529	-1.23185	-0.150113	0.718007	1.66794	0.584835	0.252272	3				+		+
BSU32550	yurJ	putative multiple sugar ABC transporter (ATP-binding protein)	-1.16458	-0.734645	-1.31393	0.130428	0.0482984	1.44864	0.82718	0.758615	3				+
BSU40000	yxnA	putative oxidoreductase	-1.12859	-0.92914	-1.06634	0.576735	0.00873017	0.833952	1.64125	0.0634067	3				+
BSU40660	yybF	putative permease	-1.11314	-0.757533	-1.2236	0.175546	0.118345	1.34878	1.34719	0.10441	3				+
BSU18880	yobE	putative phage protein	-1.13873	-0.994083	-1.23262	0.166967	0.971415	1.28786	0.719175	0.220011	3				+
BSU05180	ydeF	putative PLP-dependent transcriptional regulator	-1.11042	-1.00007	-1.27958	0.329444	0.504526	1.47815	0.523314	0.554635	3				+
BSU10880	yisV	putative PLP-dependent transcriptional regulator	-1.09731	-0.537855	-1.62782	0.239547	0.701415	1.3528	0.54672	0.422505	3				+
BSU19340	yocR	putative sodium-dependent transporter	-1.13985	-0.969216	-1.16284	0.0600448	0.804827	1.53961	0.508533	0.358899	3				+
BSU29630	yttP	putative transcriptional regulator	-1.17898	-1.00743	-1.25648	0.325362	0.573962	1.3201	0.823817	0.399644	3				+
BSU27110	yrhO	putative transcriptional regulator	-1.28817	-0.65559	-1.34795	0.308675	0.509591	1.49957	0.397574	0.576299	3				+
BSU38880	yxjO	putative transcriptional regulator (LysR family)	-1.26925	-0.708997	-1.35033	0.303498	0.398483	1.45973	0.56834	0.59852	3				+
BSU_MISC_RNA_13	BSU_MISC_RNA_13	T-box	-1.15789	-0.958673	-1.22455	0.239754	0.941914	1.39988	0.534562	0.225002	3				+			-
BSU_MISC_RNA_56	BSU_MISC_RNA_56	T-box	-1.06502	-0.846745	-1.13746	-0.240899	0.94784	1.56643	0.656072	0.119785	3				+
BSU38600	licR	transcriptional activator of the lichenan operon	-1.17342	-0.982865	-1.28442	0.172384	0.612474	1.26526	0.827067	0.563523	3				+
BSU38070	sacT	transcriptional antiterminator	-1.1347	-0.37555	-1.70243	0.23931	0.608658	1.28043	0.637227	0.447052	3				+
BSU36020	alsR	transcriptional regulator (LysR family)	-1.2395	-0.669536	-1.34549	0.25669	0.279364	1.53333	0.530568	0.654572	3				+
BSU17610	xylB	xylulose kinase	-0.934059	-0.811252	-1.05927	0.0581449	1.00463	1.82235	0.032076	-0.112617	3				+
BSU06033	ydzT		-0.928309	-1.28114	-1.2177	0.175785	0.620807	0.963503	1.20765	0.459405	3				+
BSU15570	cysH	(phospho)adenosine phosphosulfate reductase	-1.01755	-0.854704	-1.07961	-0.445872	0.477406	0.260536	1.19455	1.46525	4				+	+		+
BSU15600	cysC	adenylylsulfate kinase	-0.861897	-0.650878	-0.947161	-0.631091	0.0394014	0.049975	1.3802	1.62145	4				+			+
BSU11240	carB	arginine-specific carbamoyl-phosphate synthetase (large subunit)	-0.631121	-0.463234	-0.718793	-0.498147	-0.561595	-0.325106	1.8083	1.3897	4							+
BSU11230	carA	arginine-specific carbamoyl-phosphate synthetase (small subunit)	-0.629912	-0.505395	-0.690541	-0.500412	-0.53497	-0.333782	1.8413	1.35371	4							+
BSU29440	argH	argininosuccinate lyase	-0.845012	-0.680378	-0.872909	-0.184332	-0.201534	-0.311179	1.77024	1.32511	4				+			+
BSU29450	argG	argininosuccinate synthase	-0.817729	-0.654549	-0.869581	-0.203303	-0.219461	-0.361034	1.70776	1.4179	4				+			+
BSU12800	xhlB	bacteriophage PBSX holin	-0.64102	-0.595528	-0.620076	-0.50308	-0.50764	-0.359206	1.56419	1.66236	4							+
BSU13180	metE	cobalamin-independent methionine synthase	-0.755599	-0.57802	-0.808455	-0.652194	-0.489786	0.217329	1.41829	1.64844	4						+	+
BSU08610	yfhO	conserved hypothetical protein	-0.742085	-0.696206	-0.899835	-0.332347	-0.599056	0.251967	1.3227	1.69487	4				+		+	+
BSU12649	ykzM	conserved hypothetical protein from phage origin	-0.631773	-0.576364	-0.579011	-0.479768	-0.567357	-0.370662	1.36993	1.83501	4							+
BSU12640	xkdJ	conserved hypothetical protein; putative PBSX prophage	-0.679733	-0.680145	-0.558399	-0.38052	-0.548269	-0.339024	1.34042	1.84567	4							+
BSU12790	xhlA	defective prophage PBSX putative enzyme	-0.709342	-0.700331	-0.651884	-0.419251	-0.355982	-0.364317	1.49413	1.70698	4							+
BSU23960	artR	High affinity arginine ABC transporter (ATP-binding protein)	-1.02117	-0.843661	-1.05217	0.0674928	0.367963	-0.242144	1.70136	1.02234	4				+		-	+	-
BSU23970	artQ	High affinity arginine ABC transporter (permease)	-0.970683	-0.809712	-1.04738	0.0656169	0.337264	-0.368426	1.67053	1.12279	4				+		-	+
BSU23980	artP	High affinity arginine ABC transporter binding lipoprotein	-1.02528	-0.830562	-1.10523	0.173725	0.433911	-0.341074	1.53757	1.15694	4				+		-	+
BSU11010	yitJ	homocysteine S-methyltransferase using (R,S)AdoMet and methylenetetrahydrofolate reductase [NAD(P)H]	-0.759894	-0.55083	-0.868466	-0.625114	-0.39375	0.0993041	1.48567	1.61308	4							+
BSU18550	yoaC	hydroxylated metabolite kinase	-0.778186	-0.59174	-0.817193	-0.611986	-0.492042	0.222233	1.56023	1.50869	4							+
BSU29430	ytzD	hypothetical protein	-0.812575	-0.504685	-0.932485	-0.221234	-0.314294	-0.328092	1.795	1.31836	4				+			+
BSU06040	ydiM	hypothetical protein	-0.938807	-0.845632	-1.05941	-0.304878	0.073987	0.284853	1.71891	1.07097	4				+
BSU13560	mtnK	methylthioribose kinase (methionine salvage pathway)	-0.787563	-0.615997	-0.809682	-0.668103	-0.403036	0.223893	1.56551	1.49498	4							+
BSU13550	mtnA	methylthioribose-1-phosphate isomerase (methionine salvage pathway)	-0.793556	-0.612676	-0.81627	-0.712854	-0.399158	0.316321	1.56526	1.45294	4							+
BSU33420	nhaK	Na+/H+ antiporter	-0.857749	-0.706759	-0.868913	-0.420491	-0.486306	0.348625	1.50233	1.48927	4				+		+	+
BSU11210	argB	N-acetylglutamate 5-phosphotransferase (acetylglutamate kinase)	-0.674516	-0.550412	-0.780069	-0.550564	-0.443228	-0.176589	1.76276	1.41262	4							+
BSU11190	argC	N-acetylglutamate gamma-semialdehyde dehydrogenase	-0.707066	-0.470155	-0.737893	-0.501535	-0.514748	-0.244881	1.82656	1.34972	4							+
BSU11220	argD	N-acetylornithine aminotransferase	-0.681063	-0.505321	-0.740966	-0.499262	-0.515939	-0.248353	1.77393	1.41697	4							+
BSU18540	yoaB	negatively charged metabolite transporter	-0.722717	-0.594658	-0.803922	-0.626895	-0.574997	0.265452	1.59525	1.46248	4						+	+
BSU11200	argJ	ornithine acetyltransferase; amino-acid acetyltransferase	-0.706137	-0.594317	-0.744578	-0.517201	-0.432826	-0.182561	1.75758	1.42004	4							+
BSU11250	argF	ornithine carbamoyltransferase	-0.666986	-0.49318	-0.696891	-0.478799	-0.512282	-0.333324	1.87587	1.30559	4							+	-
BSU15630	sirC	Precorrin-2 dehydrogenase	-0.875587	-0.792559	-0.864661	-0.59053	-0.0767385	0.233238	1.32934	1.6375	4							+
BSU15650	yloB	P-type calcium transport ATPase	-0.875371	-0.383294	-1.15386	0.0404886	-0.387344	-0.200732	1.17815	1.78196	4				+			+
BSU18560	yoaD	putative 2-hydroxyacid dehydrogenase	-0.767815	-0.523953	-0.829149	-0.638857	-0.457759	0.113403	1.54515	1.55898	4							+
BSU09080	yhcH	putative ABC transporter (ATP-binding protein)	-0.793966	-0.653859	-0.930118	-0.335744	-0.429953	0.0662034	1.39784	1.67959	4				+			+
BSU39480	yxeO	putative ABC transporter (ATP-binding protein)	-0.746553	-0.495471	-0.807588	-0.526136	-0.444663	-0.149506	1.47567	1.69425	4							+
BSU39500	yxeM	putative ABC transporter (binding lipoprotein)	-0.70946	-0.582179	-0.798525	-0.651048	-0.297484	-0.100398	1.38154	1.75755	4							+
BSU09090	yhcI	putative ABC transporter (permease)	-0.783626	-0.587063	-0.992276	-0.415088	-0.45414	0.19034	1.43298	1.60887	4				+			+
BSU39490	yxeN	putative ABC transporter (permease)	-0.770066	-0.666479	-0.791073	-0.548159	-0.317756	-0.0297973	1.39273	1.7306	4							+
BSU09070	yhcG	putative ABC transporter ATP-binding protein	-0.985708	-0.877018	-1.06147	0.0838265	-0.163071	0.152268	1.351	1.50017	4				+			+
BSU39510	yxeL	putative acetyltransferase	-0.826016	-0.614923	-0.864958	-0.617966	-0.144237	-0.0152813	1.40965	1.67374	4							+
BSU39470	yxeP	putative amidohydrolase	-0.719117	-0.597921	-0.761958	-0.569422	-0.448563	-0.0682733	1.53137	1.63388	4							+
BSU07750	yflA	putative aminoacid transporter	-0.860673	-0.646933	-0.907375	-0.0733582	-0.702975	0.343868	1.83942	1.00802	4				+
BSU39460	yxeQ	putative catabolic enzyme	-0.663696	-0.574313	-0.727099	-0.519533	-0.568676	-0.13176	1.49775	1.68733	4							+
BSU39450	yxeR	putative ethanolamine transporter	-0.907484	-0.747468	-0.926986	-0.363889	-0.277772	0.256851	1.28075	1.686	4				+		+	+
BSU12400	yjnA	putative integral inner membrane protein	-0.866715	-0.747763	-0.973588	-0.643799	0.42041	-0.0657099	1.49859	1.37858	4					+		+
BSU39520	yxeK	putative monooxygenase	-0.783718	-0.618063	-0.78265	-0.550209	-0.185069	-0.226853	1.41146	1.7351	4							+
BSU09060	yhcF	putative transcriptional regulator (GntR family)	-1.06092	-0.786296	-1.02698	0.219548	-0.229382	0.0297831	1.31215	1.5421	4				+
BSU33530	iolW	scyllo-inositol dehydrogenase	-0.757841	-0.632792	-0.780471	-0.557299	-0.639067	0.35659	1.64196	1.36892	4						+	+
BSU15620	sirB	sirohydrochlorin ferrochelatase	-0.927115	-0.785221	-1.03348	-0.450506	0.0305274	0.27814	1.39249	1.49517	4				+			+
BSU09130	tcyP	sodium-cystine symporter	-1.02028	-0.715372	-1.0884	0.0355352	0.0747102	-0.151614	1.18022	1.6852	4				+			+
BSU15590	sat	sulfate adenylyltransferase	-0.84637	-0.701351	-0.892967	-0.657661	0.100792	-0.0121038	1.39871	1.61095	4					+		+
BSU15580	cysP	sulfate permease	-0.908664	-0.802469	-0.977053	-0.652395	0.357288	0.171689	1.26362	1.54798	4				+	+		+
BSU15610	sumT	uroporphyrinogen III and precorrin-1 C-methyltransferase	-0.817501	-0.634653	-0.908518	-0.634497	-0.0761038	0.0157152	1.41232	1.64324	4							+
BSU06037	ydzT4	putative integrase (fragment), internal part of YdzT	-0.697443	-0.75351	-1.03749	-0.160396	0.375118	-0.0252049	2.1643	0.134628	4							+	-
BSU06049	ydzV	unknown, fragment of putative phage terminase	-1.12259	-0.694668	-0.991026	-0.304589	0.0930712	0.261462	1.76717	0.991168	4				+			+
BSU23080	aroC	3-dehydroquinate dehydratase	-1.15726	-1.10652	-1.23039	0.118197	0.664524	1.00793	0.850271	0.85325	5				+
BSU00460	ispE	4-(cytidine 5'-diphospho)-2-C-methyl-D-erythritol kinase	-1.24121	-1.00107	-1.31628	0.648332	0.504959	1.07772	0.605951	0.721595	5				+
BSU_MISC_RNA_32	ssrSA	6Sa RNA	-1.1026	-1.01512	-1.25077	-0.0377183	1.04211	1.09086	0.861836	0.411387	5				+
BSU07640	yflL	acylphosphatase	-1.26535	-0.891888	-1.24822	0.342584	0.609162	1.40817	0.405706	0.639837	5				+
BSU18070	plsY	acylphosphate:glycerol-3-phosphate acyltransferase	-1.19622	-0.992624	-1.31579	0.613198	0.761972	1.21071	0.396232	0.522522	5				+
BSU26790	aadK	aminoglycoside 6-adenylyltransferase	-1.10931	-0.940286	-1.4003	0.391736	0.700146	1.19964	0.28701	0.871363	5				+
BSU14000	patA	aminotransferase	-1.2389	-0.995457	-1.30928	0.509207	0.612065	1.12474	0.551142	0.746488	5				+
BSU04680	rsbS	antagonist of RsbT	-1.26408	-0.963147	-1.22595	0.204991	0.54931	1.21473	0.582682	0.90147	5				+
BSU16750	asd	aspartate-semialdehyde dehydrogenase	-1.21665	-1.03214	-1.27706	0.303734	0.680522	1.10866	0.6375	0.795422	5				+
BSU16760	dapG	aspartokinase I (alpha and beta subunits)	-1.18362	-1.10966	-1.27137	0.394471	0.645028	1.00538	0.676179	0.843594	5				+
BSU34770	yvcJ	ATPase/GTPase/kinase involved in competence	-1.18805	-1.01064	-1.33666	0.517401	0.741607	1.14453	0.487359	0.644451	5				+
BSU10630	addA	ATP-dependent deoxyribonuclease (subunit A)	-1.16075	-0.969811	-1.26458	0.0763202	1.04154	1.20057	0.51284	0.563877	5				+
BSU10620	addB	ATP-dependent deoxyribonuclease (subunit B)	-1.19708	-0.971513	-1.22225	0.394533	1.00857	1.3154	0.342823	0.329517	5				+
BSU05860	gmuE	ATP-dependent fructose kinase	-1.26876	-0.90595	-1.28599	0.414841	0.853763	1.24618	0.557759	0.388162	5				+
BSU34740	crh	catabolite repression HPr-like protein	-1.23785	-0.979958	-1.28358	0.203975	0.772295	1.09182	0.680898	0.752396	5				+
BSU05120	cspC	cold-shock protein	-1.18459	-1.02185	-1.23822	0.210001	1.06466	1.13876	0.434192	0.597045	5				+
BSU17710	tatAC	component of the twin-arginine pre-protein translocation pathway	-1.19499	-0.999982	-1.30502	0.289744	0.948538	1.10023	0.592742	0.56873	5				+
BSU19680	yozE	conserved hypothetical protein	-1.16555	-0.906553	-1.45827	0.646272	0.441746	1.00119	0.861008	0.58015	5				+
BSU14020	ykyB	conserved hypothetical protein	-1.29467	-1.01181	-1.25335	0.590535	0.751737	1.05996	0.683272	0.474327	5				+
BSU29640	ytsP	conserved hypothetical protein	-1.23381	-1.07897	-1.27498	0.568968	0.667235	1.0082	0.660467	0.682898	5				+
BSU28960	ytxC	conserved hypothetical protein	-1.21141	-0.987737	-1.30504	0.559536	0.453205	1.1947	0.465142	0.831606	5				+
BSU00440	veg	conserved hypothetical protein	-1.17598	-0.88501	-1.42943	0.52339	0.358161	1.15192	0.722653	0.734295	5				+
BSU29270	ytoI	conserved hypothetical protein	-1.23536	-1.0151	-1.28161	0.498433	0.629094	1.12243	0.447445	0.834668	5				+
BSU23990	yqiW	conserved hypothetical protein	-1.23173	-1.01888	-1.31236	0.458036	0.71339	1.02252	0.581866	0.787154	5				+
BSU06840	yeeI	conserved hypothetical protein	-1.20029	-1.04887	-1.29405	0.45314	0.630827	1.04311	0.495337	0.920805	5				+
BSU35460	comFB	conserved hypothetical protein	-1.24357	-1.08176	-1.17815	0.422848	0.691566	1.24124	0.434629	0.7132	5				+
BSU14780	ylaH	conserved hypothetical protein	-1.24851	-0.935629	-1.34962	0.419423	0.619054	1.07454	0.607219	0.813526	5				+
BSU18060	yneR	conserved hypothetical protein	-1.252	-1.05498	-1.23483	0.379201	0.789192	1.10704	0.651487	0.614902	5				+
BSU21840	ypjP	conserved hypothetical protein	-1.2184	-1.01623	-1.31255	0.363874	0.753001	1.04854	0.6339	0.747861	5				+
BSU28460	yslB	conserved hypothetical protein	-1.26252	-0.887635	-1.31418	0.331285	0.77915	1.25148	0.565037	0.537379	5				+
BSU04610	ydcA	conserved hypothetical protein	-1.18319	-1.01393	-1.32465	0.307672	0.661201	1.1143	0.78648	0.65212	5				+
BSU02720	yccF	conserved hypothetical protein	-1.2232	-0.99556	-1.16165	0.204148	0.532713	1.44802	0.483051	0.712482	5				+
BSU29870	ytzB	conserved hypothetical protein	-1.1637	-1.10533	-1.2485	0.184578	0.802589	1.0311	0.74963	0.749638	5				+
BSU18890	yobF	conserved hypothetical protein	-1.10776	-0.919057	-1.34213	0.0398436	0.664627	1.33678	0.576634	0.751065	5				+
BSU33110	liaG	conserved hypothetical protein (response to antibiotic stress)	-1.14855	-1.09465	-1.1068	0.23381	0.724074	1.51345	0.407353	0.471312	5				+		+	-
BSU09560	cueR	copper efflux transcriptional regulator	-1.18532	-0.997588	-1.37827	0.461614	0.893663	0.944229	0.653403	0.608267	5				+
BSU29060	coaE	dephosphocoenzyme A kinase	-1.15374	-0.948087	-1.40974	0.346372	0.999885	0.926953	0.483292	0.755058	5				+
BSU23380	lysA	diaminopimelate decarboxylase	-1.21458	-0.961969	-1.30338	0.313718	0.586652	1.25522	0.714622	0.609719	5				+
BSU32170	dapF	diaminopimelate epimerase	-1.24696	-0.984599	-1.2746	0.326714	0.570202	1.17083	0.636116	0.8023	5				+
BSU00060	gyrB	DNA gyrase (subunit B)	-1.23792	-1.04757	-1.28006	0.427624	0.622594	0.988447	0.667613	0.859279	5				+
BSU00880	disA	DNA integrity scanning protein; cell cycle checkpoint DNA scanning protein	-1.21786	-0.983454	-1.27329	0.291942	1.08122	1.06203	0.464887	0.574523	5				+
BSU00040	recF	DNA repair and genetic recombination factor	-1.21547	-1.06976	-1.29132	0.496126	0.621849	0.989472	0.63529	0.833816	5				+
BSU00870	radA	DNA repair protein; 6-O-methylguanine-DNA methyltransferase	-1.19346	-1.0454	-1.22578	0.203358	0.990379	1.13785	0.462932	0.67012	5				+
BSU01800	alkA	DNA-3-methyladenine glycosylase	-1.40706	-0.815779	-1.22478	0.361309	0.947504	0.943985	0.264715	0.930109	5				+
BSU23870	polYA	DNA-damage lesion bypass DNA polymerase	-1.19856	-1.14139	-1.0724	0.428434	1.00201	1.25075	0.151835	0.579325	5				+
BSU06070	ydiP	DNA-methyltransferase (cytosine-specific)	-1.21659	-1.01231	-1.31991	0.41303	0.835266	1.02879	0.729881	0.541834	5				+
BSU05880	gmuG	exported mannan endo-1,4-beta-mannosidase	-1.07828	-1.0408	-1.2967	0.0801071	0.626628	1.29007	0.674194	0.744786	5				+
BSU29080	mutM	formamidopyrimidine-DNA glycosidase	-1.28438	-0.960852	-1.25286	0.289839	0.860534	1.09839	0.472886	0.77644	5				+
BSU14560	defB	formylmethionine deformylase A	-1.23827	-1.01352	-1.28269	0.396827	0.692854	1.04207	0.492855	0.909869	5				+
BSU13110	purU	formyltetrahydrofolate hydrolase	-1.17439	-1.05656	-1.23902	0.361836	0.574199	1.31265	0.469443	0.751839	5				+
BSU02440	glnJ	GlnK two-component sensory histidine kinase	-1.15938	-0.87384	-1.41903	0.654145	0.786564	1.20854	0.244922	0.558083	5				+
BSU34760	yvcK	gluconeogenesis factor	-1.2151	-1.04948	-1.29185	0.378934	0.816524	1.02446	0.680643	0.655871	5				+
BSU17460	glnA	glutamine synthetase	-1.22776	-1.07324	-1.25802	0.297884	0.821776	0.896546	0.76284	0.779979	5				+
BSU22780	folEA	GTP cyclohydrolase I	-1.19375	-1.01562	-1.36165	0.574815	0.677998	1.03411	0.589723	0.694365	5				+
BSU27920	obg	GTPase involved in cell partioning and DNA repair	-1.18914	-1.02113	-1.30496	0.40104	0.466745	1.14938	0.652896	0.845165	5				+
BSU35470	comFA	helicase competence protein	-1.24704	-0.57591	-1.44975	0.210434	0.55527	1.41717	0.376638	0.713175	5				+
BSU17740	ynzB	hypothetical protein	-1.16788	-1.06548	-1.21828	0.556101	0.73427	1.3273	0.245608	0.588362	5				+
BSU36990	ywkF	hypothetical protein	-1.21869	-1.04274	-1.27364	0.499725	0.899228	1.05179	0.379644	0.704691	5				+
BSU02380	ybgB	hypothetical protein	-1.08789	-0.776418	-1.4267	0.15885	1.13761	1.24382	0.253031	0.497687	5				+
BSU33100	liaF	integral inner membrane protein	-1.22815	-0.964353	-1.22427	0.24457	0.744532	1.37637	0.554572	0.496732	5				+
BSU09600	crcBA	integral membrane protein possibly involved in chromosome condensation	-1.24694	-1.01323	-1.26275	0.477497	0.408031	1.14996	0.723193	0.764236	5				+
BSU09610	yhdV	integral membrane protein possibly involved in chromosome condensation	-1.16636	-1.14498	-1.2256	0.450464	0.545862	1.18229	0.627807	0.730523	5				+
BSU07490	yfmF	iron-dicitrate ABC transporter (ATP-binding protein)	-1.24792	-0.946997	-1.31732	0.501912	0.888134	1.10784	0.388635	0.62572	5				+
BSU27870	nadB	L-aspartate oxidase	-1.21208	-1.01362	-1.31145	0.362809	0.559241	1.05358	0.710224	0.851294	5				+
BSU12900	htrA	membrane bound serine protease Do, quality control protease (heat-shock protein)	-1.17316	-1.02858	-1.20678	0.559848	0.564039	1.45592	0.328533	0.500177	5				+
BSU15730	fmt	methionyl-tRNA formyltransferase	-1.20607	-1.042	-1.29614	0.345675	0.648404	1.05311	0.677295	0.819725	5				+
BSU09510	yhdL	negative regulator of the activity of sigma-M	-1.17169	-0.861775	-1.22898	0.14162	0.34674	1.52844	0.375974	0.869676	5				+
BSU27860	nadC	nicotinate-nucleotide pyrophosphorylase	-1.2167	-1.03978	-1.25455	0.304754	0.497422	1.12692	0.751619	0.830315	5				+
BSU13310	tnrA	nitrogen sensing transcriptional regulator	-1.13927	-0.842231	-1.42706	0.31069	0.83494	1.28754	0.608339	0.367053	5				+
BSU30630	rppH	nucleoside triphosphate phosphohydrolase	-1.25629	-0.888282	-1.38097	0.531349	0.564999	1.06808	0.511812	0.849306	5				+
BSU08340	padR	PadR transcriptional regulator	-1.24361	-1.05328	-1.19339	0.588593	0.830253	1.2343	0.490123	0.347002	5				+
BSU21680	msrB	peptide methionine R-sulfoxide reductase	-1.15056	-1.05156	-1.23019	0.19098	1.00841	1.20357	0.627197	0.402155	5				+
BSU21690	msrA	peptide methionine S-sulfoxide reductase	-1.15217	-0.964136	-1.38624	0.504362	0.952353	1.08317	0.58929	0.373367	5				+
BSU29110	phoP	PhoP two-component response regulator, phosphorylated, PhoP two-component response regulator	-1.26918	-1.06237	-1.23725	0.49073	0.726961	1.02832	0.542724	0.780061	5				+
BSU29100	phoR	PhoR sensory histidine kinase, phosphorylated, PhoR two-component sensory histidine kinase	-1.19725	-0.909718	-1.39022	0.305509	0.74534	1.11697	0.550249	0.779119	5				+
BSU26410	psiE	phosphate starvation inducible protein	-1.13798	-0.915323	-1.4676	0.567892	0.497639	1.1123	0.62653	0.716546	5				+
BSU15720	defA	polypeptide deformylase	-1.36937	-1.03457	-1.14749	0.474623	0.717563	1.0864	0.576205	0.696644	5				+
BSU36930	ywlE	protein-tyrosine-phosphatase	-1.30481	-0.781128	-1.3504	0.453022	0.557793	1.23511	0.357161	0.833255	5				+
BSU10220	gltT	proton/sodium-glutamate symport protein	-1.18308	-1.07022	-1.27656	0.457389	0.939092	1.08265	0.454219	0.5965	5				+
BSU07370	yfmR	putative ABC protein involved in RecA-independent precise excision of transposons	-1.15308	-1.01811	-1.25923	0.205007	0.791122	1.31932	0.462407	0.652572	5				+
BSU34730	yvcN	putative acetyltransferase	-1.19503	-0.968086	-1.2975	0.166176	0.692764	1.18661	0.576311	0.83875	5				+
BSU18040	yneP	putative acyl-CoA thioesterase	-1.32623	-0.631277	-1.41251	0.362487	0.540769	1.29781	0.41706	0.751895	5				+
BSU09250	yhcX	putative amidohydrolase	-1.21488	-0.977324	-1.22922	0.155914	0.477062	1.30311	0.693674	0.791664	5				+
BSU26800	yrpB	putative anionic nitroalkane dioxygenase	-1.19805	-0.845464	-1.37593	0.157556	0.717967	1.22851	0.512803	0.802607	5				+
BSU31400	yugH	putative aspartate aminotransferase	-1.21475	-1.05651	-1.29497	0.435901	0.58457	1.00651	0.739548	0.799696	5				+
BSU22220	yprA	putative ATP-dependent helicase	-1.20348	-1.00606	-1.21708	0.519278	0.835333	1.3218	0.198712	0.551484	5				+
BSU17870	yneB	putative cell division protein	-1.13831	-1.15748	-1.22547	0.622508	0.598285	1.24726	0.467546	0.585664	5				+
BSU18080	yneT	putative CoA-binding protein	-1.20665	-1.04625	-1.25695	0.353615	0.670391	1.21363	0.716174	0.556032	5				+
BSU35450	comFC	putative component of the DNA transport apparatus	-1.24115	-0.895628	-1.35861	0.334897	0.615631	1.1089	0.545108	0.89085	5				+
BSU29650	ytrP	putative diguanylate cyclase-related enzyme	-1.17189	-0.997785	-1.35691	0.48627	0.699171	1.17559	0.6237	0.541854	5				+
BSU08010	yfjP	putative DNA-modified purine glycosidase	-1.2656	-0.997315	-1.2176	0.505042	0.905277	1.20822	0.518108	0.343875	5				+
BSU05680	ydgK	putative efflux transporter	-1.20945	-0.942497	-1.35167	0.5313	0.643049	1.16045	0.364841	0.803977	5				+
BSU09910	yhaO	putative exonuclease	-1.17489	-0.969058	-1.20794	0.139858	0.537798	1.36929	0.347284	0.957652	5				+
BSU08680	ygaC	putative factor	-1.28635	-0.968027	-1.30205	0.490166	0.648501	1.02426	0.570109	0.82338	5				+
BSU18790	yoaZ	putative factor of the oxidative stress response	-1.06659	-1.08546	-1.3458	0.745377	0.661621	1.22746	0.443006	0.420389	5				+
BSU22950	ypdA	putative FAD-dependent disulfide oxidoreductase	-1.21199	-0.979373	-1.34415	0.533043	0.623418	1.03464	0.429145	0.915268	5				+
BSU30480	ytqA	putative Fe-S oxidoreductase	-1.1946	-1.06428	-1.27086	0.56626	0.582757	1.12913	0.394784	0.856809	5				+
BSU27200	yrhG	putative formate/nitrite transporter	-1.21117	-0.922431	-1.26862	0.404803	0.773941	1.40535	0.397017	0.42111	5				+
BSU21910	metA	putative homoserine O-acetyltransferase	-1.1891	-0.925114	-1.29829	0.0640019	0.574611	1.21536	0.682398	0.876132	5				+
BSU03660	yclE	putative hydrolase	-1.25205	-0.790396	-1.40749	0.561646	0.657279	1.25987	0.586438	0.384696	5				+
BSU07330	yfnB	putative hydrolase	-1.1885	-1.00585	-1.26165	0.241411	0.668509	1.25561	0.45873	0.831743	5				+
BSU17950	yneJ	putative integral inner membrane protein	-1.22575	-1.04375	-1.27394	0.44816	0.803411	1.09445	0.488849	0.708575	5				+
BSU04480	ydbI	putative integral inner membrane protein	-1.24257	-1.04142	-1.24977	0.433528	0.52615	1.14134	0.627723	0.805017	5				+
BSU29070	ytaF	putative integral inner membrane protein	-1.22064	-1.03449	-1.29275	0.405731	0.887522	1.0024	0.508797	0.743431	5				+
BSU25110	yqfU	putative integral inner membrane protein	-1.19209	-1.04814	-1.26412	0.281014	0.684928	1.16231	0.553086	0.823018	5				+
BSU38890	yxjN	putative integral inner membrane protein	-1.31473	-0.871301	-1.22958	0.265797	0.639155	1.25523	0.346983	0.908454	5				+
BSU06570	yerB	putative lipoprotein	-1.24679	-1.00591	-1.23399	0.494142	0.32703	1.23031	0.627532	0.807675	5				+		+
BSU26610	yrkA	putative membrane associated protein	-1.18393	-1.03637	-1.26007	0.534571	0.763063	1.11193	0.17573	0.895075	5				+
BSU08360	yfiQ	putative membrane component involved in biofilm formation	-1.18251	-0.558394	-1.54973	0.391652	0.716897	1.33505	0.223765	0.62327	5				+
BSU06010	ydiL	putative membrane protease	-1.11396	-1.02911	-1.26591	0.121589	0.498691	1.29953	0.609603	0.879559	5				+
BSU00890	yacL	putative membrane protein	-1.26389	-1.02217	-1.24703	0.251167	0.938191	0.914034	0.68425	0.745456	5				+
BSU23780	yqjQ	putative metabolite dehydrogenase, NAD-binding	-1.19744	-1.03893	-1.29198	0.499321	0.627083	1.09948	0.408414	0.89405	5				+
BSU23790	yqjP	putative metal-dependent hydrolase	-1.27563	-0.803173	-1.39093	0.643007	0.648802	1.19105	0.330578	0.656288	5				+
BSU37530	ywhC	putative metal-dependent hydrolase; integral inner membrane protein	-1.23886	-1.07641	-1.2654	0.410658	0.740099	0.921256	0.721214	0.787447	5				+
BSU31310	yugP	putative metal-dependent protease/peptidase	-1.23451	-0.816797	-1.39033	0.160661	1.02601	1.00039	0.55817	0.696401	5				+
BSU24260	yqxC	putative methyltransferase with RNA binding domain	-1.25072	-1.0715	-1.26635	0.536405	0.742994	0.962332	0.59893	0.747911	5				+
BSU34750	whiA	putative morphogen	-1.24283	-1.00589	-1.27037	0.286257	0.715921	1.06744	0.574215	0.875261	5				+
BSU22210	yprB	putative nucleic acid binding enzyme	-1.13822	-1.00526	-1.28291	0.27998	0.640557	1.3589	0.407646	0.739301	5				+
BSU12250	yjkB	putative phosphate ABC transporter (ATP-binding protein)	-1.28658	-0.888667	-1.21479	0.189928	0.577987	1.40103	0.591854	0.629246	5				+
BSU21830	ypjQ	putative phosphatidylglycerophosphatase	-1.18907	-1.12299	-1.2636	0.445726	0.702381	0.998585	0.619257	0.809718	5				+
BSU22980	ypbG	putative phosphoesterase	-1.17236	-0.979131	-1.09967	0.414743	0.811426	1.57529	0.0756735	0.374037	5				+
BSU28650	ysgA	putative RNA methylase	-1.21742	-1.02056	-1.2606	0.537761	0.569553	1.23186	0.374695	0.784715	5				+
BSU31790	yueG	putative spore germination protein	-1.17873	-1.17206	-1.21046	0.396933	0.747628	1.02364	0.56041	0.832633	5				+
BSU11490	yjbC	putative thiol oxidation management factor; putative acetyltransferase	-1.22864	-1.05875	-1.2785	0.627021	0.698461	1.09041	0.617859	0.532141	5				+
BSU38820	yxkF	putative transcriptional regulator	-1.24426	-0.970503	-1.09209	0.516311	0.797433	1.32097	-0.135062	0.807204	5				+
BSU10830	yisR	putative transcriptional regulator (AraC/XylS family)	-1.2543	-0.823872	-1.41808	0.479333	0.620308	1.06082	0.438791	0.896995	5				+
BSU02370	ybgA	putative transcriptional regulator (GntR family)	-1.30136	-0.823623	-1.22722	0.19926	1.00897	1.07951	0.124544	0.939913	5				+
BSU16810	ymfC	putative transcriptional regulator (GntR family)	-1.20568	-0.965981	-1.28813	0.0816625	0.807835	1.09203	0.67021	0.808054	5				+
BSU31410	yugG	putative transcriptional regulator (Lrp/AsnC family)	-1.19623	-1.03582	-1.29379	0.379297	0.517862	1.12804	0.673706	0.826936	5				+
BSU06540	yezC	putative transcriptional regulator (Lrp/AsnC family)	-1.12049	-1.13694	-1.14896	0.343782	0.413728	1.45802	0.534083	0.656768	5				+
BSU37550	ywhA	putative transcriptional regulator (MarR family)	-0.999219	-0.978241	-1.524	0.482392	0.56097	1.1023	0.535617	0.820184	5				+
BSU07220	yetL	putative transcriptional regulator (MarR family)	-1.03696	-0.874131	-1.48644	0.385499	0.49766	1.34876	0.414981	0.750629	5				+
BSU09550	yhdP	putative transporter or sensor	-1.23157	-1.00767	-1.29535	0.412426	0.940235	1.03062	0.64929	0.502018	5				+
BSU38020	pdxK	pyridoxine, pyridoxal, and pyridoxamine kinase	-1.20659	-0.959503	-1.24886	0.0567094	0.72667	1.26374	0.689337	0.678501	5				+
BSU11500	spxA	redox-sensitive regulator enzyme	-1.25805	-0.984742	-1.31208	0.426079	0.643884	1.0366	0.781536	0.666774	5				+
BSU22970	mecB	regulator of competence and sporulation	-1.16719	-0.999172	-1.33238	0.529055	0.909264	1.16359	0.474332	0.422501	5				+
BSU34100	rsbQ	regulator of RsbP phosphatase	-1.17303	-0.976753	-1.26019	0.0691825	0.515481	1.2546	0.741896	0.82881	5				+
BSU00050	remB	regulator of the extracellular matrix	-1.28018	-0.962828	-1.30161	0.348731	0.674452	0.987054	0.689793	0.844586	5				+
BSU15740	rsmB	RNA-binding Sun protein; 16S rRNA m5C967 methyltransferase, S-adenosyl-L-methionine-dependent	-1.22523	-1.00576	-1.29564	0.318527	0.608172	1.09228	0.69178	0.815867	5				+
BSU03150	aroK	shikimate kinase	-1.34004	-0.777167	-1.26618	0.424399	0.910823	1.2554	0.176003	0.616758	5				+
BSU25770	spoIVCA	site-specific DNA recombinase	-1.00143	-1.10325	-1.35122	0.308065	0.804149	1.26521	0.416091	0.662383	5				+
BSU16800	spoIIIE	spore DNA translocase	-1.20872	-0.927507	-1.26004	0.0137005	0.594076	1.22799	0.701724	0.858791	5				+
BSU03910	gabD	succinate-semialdehyde dehydrogenase	-1.22468	-0.972405	-1.31905	0.304419	0.803102	1.09997	0.580735	0.727912	5				+
BSU_MISC_RNA_25	BSU_MISC_RNA_25	T-box	-1.26057	-1.03738	-1.27021	0.417808	0.634624	0.966174	0.704023	0.84553	5				+
BSU_MISC_RNA_44	BSU_MISC_RNA_44	T-box	-1.20588	-1.03088	-1.20188	0.198857	0.708781	1.22709	0.38657	0.917342	5				+
BSU_MISC_RNA_6	BSU_MISC_RNA_6	T-box	-1.21309	-0.92736	-1.24337	0.131425	0.396738	1.33003	0.676171	0.849459	5				+
BSU08190	malR	transcriptional activator of the Mal operon	-1.02685	-0.93894	-1.45161	0.435273	0.681042	1.28041	0.24277	0.777908	5				+
BSU14480	abh	transcriptional regulator	-1.37304	-0.646014	-1.28161	0.0287183	0.907082	1.10088	0.299918	0.964057	5				+
BSU03890	gabR	transcriptional regulator (GntR/MocR family) with PLP binding site	-1.22962	-1.07649	-1.162	0.250897	1.07244	1.10783	0.540366	0.496585	5				+
BSU12370	exuR	transcriptional regulator (LacI family)	-1.14697	-0.991668	-1.28724	0.124669	0.716632	1.26692	0.514286	0.803371	5				+
BSU10010	trpP	tryptophan transporter	-1.27105	-1.00056	-1.28679	0.586373	0.815278	1.05191	0.520191	0.584656	5				+
BSU26430	yrkP	two-component response regulator [YrkQ]	-1.21452	-0.966127	-1.33457	0.575895	0.528897	1.10426	0.401419	0.90474	5				+
BSU23310	sipS	type I signal peptidase	-1.20868	-1.0497	-1.30678	0.518374	0.732245	1.07131	0.667178	0.576047	5				+
BSU35660	mnaA	UDP-N-acetylmannosamine 2-epimerase	-1.1682	-1.15828	-1.20078	0.450336	0.847367	1.15415	0.436008	0.6394	5				+
BSU36530	bcrC	undecaprenyl pyrophosphate phosphatase	-1.27817	-0.970865	-1.22333	0.218466	0.575423	1.2027	0.657575	0.818197	5				+
BSU39029	yxiT1	part of the yxiT pseudogene	-1.19927	-0.867913	-1.43335	0.45786	0.606667	1.09677	0.473886	0.865355	5				+
BSU06083	ydzW7	putative phosphomannomutase, N-terminal part of YdzW	-0.727762	-1.16999	-1.51735	0.44238	0.523994	1.21878	0.406373	0.823576	5				+
BSU32000	dhbA	2,3-dihydro-2,3-dihydroxybenzoate dehydrogenase	-0.608092	-0.477835	-0.652755	-0.22804	-0.493458	-0.154235	0.249159	2.36526	6				+				+
BSU31980	dhbE	2,3-dihydroxybenzoate-AMP ligase (enterobactin synthetase component E)	-0.569691	-0.414235	-0.620019	-0.462727	-0.491424	-0.108265	0.309131	2.35723	6								+
BSU32010	besA	bacillibactin trilactone hydrolase	-0.568663	-0.530835	-0.628877	-0.0634758	-0.379409	-0.30555	0.0785089	2.3983	6				+				+
BSU21420	bhlA	bacteriophage SPbeta holin-like protein	-0.47381	0.0639074	-0.895883	-0.300398	-0.199643	-0.07433	-0.485701	2.36586	6								+
BSU10170	fabHB	beta-ketoacyl-acyl carrier protein synthase III	-0.627261	-0.32312	-0.762655	-0.358018	-0.465345	-0.085407	0.27854	2.34327	6								+
BSU10770	wprA	cell wall-associated protease	-0.59562	-0.446624	-0.644844	-0.424248	-0.501141	-0.228848	0.551793	2.28953	6								+
BSU15960	ylqB	conserved hypothetical protein	-0.545417	-0.404482	-0.630093	-0.0766176	-0.315928	-0.192616	-0.269305	2.43446	6				+				+
BSU11910	yjcM	conserved hypothetical protein	-0.508907	-0.172149	-0.645277	-0.220025	-0.443602	-0.278487	-0.169486	2.43793	6								+
BSU06200	ydjH	conserved hypothetical protein	-0.59713	-0.482761	-0.632468	-0.242735	-0.282021	-0.0474782	-0.134413	2.41901	6								+
BSU31959	ybdZ	conserved hypothetical protein	-0.592909	-0.373127	-0.633958	-0.38597	-0.442806	-0.20149	0.251515	2.37874	6								+
BSU11940	yjcP	conserved hypothetical protein	-0.432529	-0.289947	-0.844025	-0.437167	-0.231059	-0.0905176	-0.0743884	2.39963	6								+
BSU11950	yjcQ	conserved hypothetical protein	-0.513781	-0.430876	-0.471149	-0.53249	-0.148452	-0.104994	-0.238522	2.44026	6								+
BSU21130	yonD	conserved hypothetical protein; phage SPbeta	-0.460596	-0.28379	-0.604607	-0.285013	-0.446986	-0.194382	-0.172712	2.44809	6								+
BSU21160	yonA	conserved hypothetical protein; phage SPbeta	-0.457244	-0.335056	-0.600864	-0.348096	-0.309035	-0.343871	-0.0512543	2.44542	6								+
BSU21140	yonC	conserved hypothetical protein; phage SPbeta	-0.455749	-0.434993	-0.548048	-0.400271	-0.344853	-0.236273	-0.022607	2.44279	6								+
BSU21530	yolB	conserved hypothetical protein; phage SPbeta	-0.453441	-0.279084	-0.527208	-0.405283	-0.410674	-0.191288	-0.189286	2.45626	6								+
BSU35780	lytD	exported N-acetylglucosaminidase (major autolysin) (CWBP90)	-0.599491	-0.469386	-0.633803	-0.282137	-0.387373	-0.132668	0.104786	2.40007	6								+
BSU21540	yolA	exported protein of unknown function; phage SPbeta	-0.449679	-0.305396	-0.568276	-0.349106	-0.426208	-0.266197	-0.084635	2.4495	6								+
BSU33760	sdpB	exporter of killing factor SpbC	-0.581791	-0.370725	-0.616593	-0.221021	-0.235231	-0.239584	-0.174686	2.43963	6								+
BSU35340	fliD	flagellar hook-associated capping protein 2 (HAP2)	-0.596608	-0.472683	-0.698495	-0.419954	-0.438182	0.130522	0.144564	2.35084	6								+
BSU02130	glpQ	glycerophosphoryl diester phosphodiesterase	-0.554305	-0.0214889	-1.00326	-0.216753	-0.351864	-0.248638	0.0619411	2.33437	6								+
BSU33400	yvgN	glyoxal/methylglyoxal reductase	-0.660379	-0.497472	-0.682296	-0.388189	-0.270059	-0.117411	0.260942	2.35487	6								+
BSU10380	hemAT	haem-based dioxygen sensor	-0.626035	-0.502165	-0.647444	-0.341959	-0.364038	0.0621332	0.0357857	2.38372	6								+
BSU08150	yfjC	hypothetical protein	-0.604927	-0.455564	-0.594803	-0.401057	-0.548318	0.131623	0.110484	2.36256	6								+
BSU20600	yoqK	hypothetical protein; phage SPbeta	-0.515719	-0.20422	-0.691511	-0.261757	-0.365396	-0.307218	-0.0853186	2.43114	6								+
BSU21280	yomO	hypothetical protein; phage SPbeta	-0.508421	-0.211625	-0.614128	-0.353855	-0.369679	-0.184335	-0.203806	2.44585	6								+
BSU21330	yomK	hypothetical protein; phage SPbeta	-0.3847	-0.0802586	-0.678055	-0.363671	-0.350815	-0.163598	-0.414459	2.43556	6								+
BSU20570	yoqN	hypothetical protein; phage SPbeta	-0.44342	-0.393145	-0.559382	-0.45258	-0.337449	-0.204139	-0.0537838	2.4439	6								+
BSU20420	yorD	hypothetical protein; phage SPbeta	-0.618756	-0.339352	-0.614421	-0.487493	-0.00874495	-0.326508	-0.00889788	2.40417	6								+
BSU01630	feuA	iron hydroxamate-binding lipoprotein	-0.609133	-0.407796	-0.690971	-0.263237	-0.43109	-0.105	0.118721	2.38851	6								+
BSU01610	feuC	iron-uptake protein	-0.544938	-0.35052	-0.685024	-0.0360439	-0.495353	-0.284252	-0.00873345	2.40486	6				+				+
BSU01620	feuB	iron-uptake protein	-0.565412	-0.455407	-0.664414	-0.0811376	-0.449391	-0.131889	-0.0610445	2.40869	6				+				+
BSU31970	dhbB	isochorismatase	-0.488895	-0.470177	-0.5706	-0.463839	-0.473816	-0.144112	0.223104	2.38833	6								+
BSU31990	dhbC	isochorismate synthase	-0.568618	-0.476393	-0.600091	-0.331705	-0.481711	-0.092339	0.160625	2.39023	6								+
BSU04110	lipC	lysophopholipase	-0.643354	-0.495991	-0.661247	-0.237544	-0.202603	-0.351907	0.219146	2.3735	6								+
BSU37800	yweA	member of the processed secretome	-0.420358	-0.401446	-0.586662	-0.114725	-0.376591	-0.313829	-0.237527	2.45114	6								+
BSU31240	mcpA	methyl-accepting chemotaxis protein	-0.516088	-0.347294	-0.57452	-0.270825	-0.408332	-0.138849	-0.190956	2.44686	6								+
BSU09900	yhaP	Na+ exporter (ABC permease)	-0.665262	-0.503612	-0.720241	-0.294097	-0.299932	-0.164171	0.304463	2.34285	6								+
BSU09890	yhaQ	Na+-efflux ABC transporter (ATP-binding protein)	-0.651374	-0.477934	-0.663602	-0.0690734	-0.413223	-0.267475	0.169698	2.37298	6				+				+
BSU11370	appF	oligopeptide ABC transporter (ATP-binding protein)	-0.655753	-0.397996	-0.758869	-0.426446	-0.215037	-0.111998	0.210056	2.35604	6								+
BSU07560	pel	pectate lyase	-0.456518	-0.411517	-0.594204	-0.355183	-0.401942	-0.156597	-0.0638845	2.43985	6								+
BSU19410	cwlS	peptidoglycan hydrolase (cell wall-binding d,l-endopeptidase)	-0.512068	-0.438041	-0.612426	-0.422287	-0.457752	-0.0436626	0.0832933	2.40294	6								+
BSU27070	levD	phosphotransferase system (PTS) fructose-specific enzyme IIA component	-0.324449	-0.258732	-0.697327	-0.278586	-0.446646	-0.119792	-0.31403	2.43956	6								+
BSU27060	levE	phosphotransferase system (PTS) fructose-specific enzyme IIB component	-0.356476	-0.18883	-0.760935	-0.262691	-0.458952	-0.00603955	-0.381277	2.4152	6								+
BSU12080	ctaO	protoheme IX farnesyltransferase (heme O synthase)	-0.640236	-0.212522	-0.704266	0.0366981	-0.470639	-0.243661	-0.161348	2.39597	6								+
BSU33260	yvrN	putative ABC transporter (ATP-binding protein)	-0.613151	-0.373504	-0.740509	-0.287315	-0.365325	-0.151276	0.148826	2.38226	6				+				+
BSU33270	yvrO	putative ABC transporter (ATP-binding protein)	-0.449088	-0.448703	-0.613826	-0.369484	-0.362119	-0.167256	-0.0234586	2.43393	6								+
BSU14360	yknY	putative ABC transporter (ATP-binding protein)	-0.576284	-0.545786	-0.553983	-0.493115	-0.32321	-0.183793	0.313204	2.36297	6								+
BSU33280	yvrP	putative ABC transporter component	-0.536243	-0.271942	-0.674151	-0.332335	-0.390469	-0.258989	0.045039	2.41909	6								+
BSU40170	yydG	putative AdoMet radical enzyme	-0.514829	-0.172098	-0.66584	-0.332143	-0.55581	-0.0897501	-0.0835933	2.41406	6								+
BSU12190	yjhB	putative ADP-ribose pyrophosphatase	-0.326776	-0.442002	-0.782565	-0.491835	-0.373091	-0.0949603	0.128185	2.38304	6								+
BSU07350	yfmT	putative aldehyde dehydrogenase	-0.504183	-0.400226	-0.571763	-0.378854	-0.489804	-0.115844	0.0398775	2.4208	6								+
BSU40620	yybJ	putative ATP-binding cassette protein	-0.640693	-0.496956	-0.703512	-0.316486	-0.346478	-0.0121644	0.148774	2.36751	6								+
BSU38790	yxzE	putative bacteriocin	-0.38941	-0.445517	-0.890484	-0.0764236	-0.292125	-0.32625	0.0416466	2.37856	6								+
BSU07360	yfmS	putative chemotaxis sensory transducer	-0.489963	-0.348811	-0.594774	-0.384282	-0.50845	-0.0716182	-0.0254335	2.42333	6								+
BSU14350	yknX	putative efflux permease	-0.642603	-0.403676	-0.806915	-0.404474	-0.371308	-0.107977	0.442622	2.29433	6								+
BSU38800	yxkH	putative exported polysaccharide deacetylase, lipoprotein	-0.534346	-0.370323	-0.532107	-0.274264	-0.362448	-0.247884	-0.130006	2.45138	6								+
BSU35350	yvyC	putative flagellar protein	-0.494999	-0.340792	-0.578253	-0.429066	-0.473795	-0.0846129	-0.025022	2.42654	6								+
BSU40600	yybL	putative integral inner membrane protein	-0.658194	-0.238504	-0.620305	-0.16749	-0.544145	-0.133152	-0.0426687	2.40446	6								+
BSU40610	yybK	putative integral inner membrane protein	-0.650452	-0.281829	-0.725522	-0.186834	-0.548556	-0.100749	0.125531	2.36841	6								+
BSU10180	yhfC	putative integral membrane protein, putative chaperone	-0.668954	-0.235155	-0.783077	-0.178493	-0.319722	-0.0789548	-0.128778	2.39313	6								+
BSU28890	yscB	putative lipoprotein	-0.594401	-0.407023	-0.57178	-0.223873	-0.334813	-0.160721	-0.145595	2.4382	6								+
BSU26820	yrpD	putative lipoprotein	-0.672553	-0.417854	-0.574292	-0.224461	-0.439346	0.0157351	-0.0936446	2.40642	6								+
BSU12180	yjhA	putative lipoprotein	-0.583236	-0.266452	-0.61813	-0.417367	-0.607549	-0.100344	0.226177	2.3669	6								+
BSU38780	yxkI	putative membrane protease	-0.630149	-0.113991	-0.913782	-0.200442	-0.67967	-0.0330848	0.299057	2.27206	6								+
BSU14370	yknZ	putative permease	-0.645322	-0.357874	-0.718926	-0.35053	-0.432726	-0.205912	0.378259	2.33303	6								+
BSU02050	ybdO	putative phage protein	-0.597024	-0.561761	-0.621762	-0.16383	-0.216026	-0.0714976	-0.182526	2.41443	6								+
BSU06210	ydjI	putative phage protein	-0.589157	-0.50501	-0.61711	-0.336402	-0.272172	-0.0171229	-0.0762565	2.41323	6								+
BSU37460	rapF	response regulator aspartate phosphatase	-0.630335	-0.425163	-0.719645	-0.470205	-0.403751	-0.00294801	0.325218	2.32683	6								+
BSU02700	estA	secreted alkaliphilic lipase	-0.45275	-0.273643	-0.565842	-0.268967	-0.433259	-0.288018	-0.17255	2.45503	6								+
BSU31960	dhbF	siderophore 2,3-dihydroxybenzoate-glycine-threonine trimeric ester bacillibactin synthetase	-0.547717	-0.383058	-0.63097	-0.423937	-0.511738	-0.165044	0.296353	2.36611	6								+
BSU03490	srfAB	surfactin synthetase	-0.481156	-0.302422	-0.528116	-0.357402	-0.432063	-0.243263	-0.107706	2.45213	6								+
BSU03510	srfAC	surfactin synthetase	-0.489187	-0.344301	-0.539047	-0.366714	-0.405348	-0.206707	-0.0982687	2.44957	6								+
BSU03520	srfAD	surfactin synthetase	-0.531908	-0.312997	-0.564368	-0.369975	-0.421967	-0.169275	-0.069225	2.43972	6								+
BSU03480	srfAA	surfactin synthetase	-0.46313	-0.3317	-0.523936	-0.370068	-0.414052	-0.233331	-0.118203	2.45442	6								+
BSU01640	btr	transcriptional regulator (AraC/XylS family), bacillibactin transport	-0.622938	-0.398464	-0.690971	-0.202829	-0.473142	-0.0721569	0.0729925	2.38751	6								+
BSU04100	kipR	transcriptional regulator (IclR family)	-0.692991	-0.464001	-0.763107	-0.479154	-0.122304	-0.125426	0.333896	2.31309	6								+
BSU11382	appA2	oligopeptide ABC transporter, inactive pseudogene in strain 168	-0.607996	-0.319453	-0.69205	-0.454635	-0.373118	-0.106479	0.174292	2.37944	6								+
BSU11381	appA1	oligopeptide ABC transporter, inactive pseudogene in strain 168	-0.522001	-0.411746	-0.625066	-0.493937	-0.404219	-0.138187	0.208221	2.38693	6								+
BSU30440	ytrC	ABC transporter, permease component	-0.967777	-0.852644	-0.886411	-0.0390897	-0.265462	0.37206	0.664971	1.97435	7				+				+
BSU06240	bdhA	acetoin reductase/2,3-butanediol dehydrogenase	-0.867837	-0.70121	-0.938686	-0.188151	-0.172915	0.319564	0.421002	2.12823	7				+				+
BSU24350	accB	acetyl-CoA carboxylase subunit (biotin carboxyl carrier subunit)	-0.794517	-0.570214	-0.961675	-0.37034	-0.274651	0.433793	0.403268	2.13434	7								+
BSU37710	bacD	alanine-anticapsin ligase	-0.694828	-0.537281	-0.827942	-0.545414	-0.356651	0.297882	0.471719	2.19252	7								+
BSU31860	yueB	bacteriophage SPP1 receptor	-0.680657	-0.462923	-0.817942	-0.398529	-0.396274	-0.0869133	0.619134	2.2241	7				+				+
BSU22440	birA	biotin acetyl-CoA-carboxylase ligase and biotin regulon repressor	-0.773461	-0.722656	-0.826553	-0.403375	-0.334992	0.408281	0.540199	2.11256	7								+
BSU24060	lpdV	branched-chain alpha-keto acid dehydrogenase E3 subunit (dihydrolipoamide dehydrogenase)	-0.845717	-0.736253	-0.867148	-0.329584	-0.313558	0.567081	0.46448	2.0607	7				+		+		+
BSU24070	buk	branched-chain fatty-acid kinase	-0.864612	-0.738353	-0.948173	-0.202467	-0.318508	0.547213	0.494722	2.03018	7				+		+		+
BSU06110	ydjA	BsuM intrinsic DNA restriction component	-0.758653	-0.639469	-0.998636	-0.410042	-0.0342387	0.386881	0.308433	2.14573	7								+
BSU04470	dctP	C4-dicarboxylate transport protein	-0.722484	-0.772638	-0.954775	-0.0948639	-0.165531	0.0824559	0.455577	2.17226	7				+				+
BSU02260	cesB	carboxylesterase NP	-0.837086	-0.54249	-0.921685	-0.500854	-0.294456	0.553811	0.471877	2.07088	7								+
BSU33720	opuBB	choline ABC transporter (permease)	-0.78617	-0.543353	-0.993803	-0.342683	-0.418447	0.293319	0.753201	2.03794	7				+				+
BSU39820	htpG	class III heat-shock protein (molecular chaperone)	-0.812664	-0.677024	-0.835365	-0.387401	-0.388296	0.377542	0.643253	2.07996	7								+
BSU24670	comGG	component of the DNA transport platform	-0.752538	-0.383278	-0.902765	-0.675405	-0.166418	0.219164	0.494319	2.16692	7								+
BSU38350	ywbE	conserved hypothetical protein	-1.07196	-0.546956	-0.997452	0.0797975	-0.306307	0.350617	0.462541	2.02972	7				+				+
BSU34840	yvcB	conserved hypothetical protein	-0.867985	-0.604266	-1.03154	-0.0990737	-0.316951	0.437627	0.394054	2.08814	7				+				+
BSU31910	yukE	conserved hypothetical protein	-0.86234	-0.756968	-0.872282	-0.112661	-0.146071	0.0124862	0.613792	2.12404	7				+				+
BSU17550	ynaG	conserved hypothetical protein	-0.752977	-0.734081	-0.824702	-0.257813	-0.307179	0.432835	0.252556	2.19136	7								+
BSU35390	yviE	conserved hypothetical protein	-0.840834	-0.734431	-0.965803	-0.279843	-0.174662	0.475366	0.450682	2.06952	7				+				+
BSU40650	yybG	conserved hypothetical protein	-0.816268	-0.629812	-0.739084	-0.298888	-0.398404	0.180239	0.496924	2.20529	7								+
BSU12410	yjoA	conserved hypothetical protein	-0.723518	-0.592642	-0.783151	-0.431421	-0.266019	-0.062666	0.66714	2.19228	7								+
BSU28420	ysmA	conserved hypothetical protein	-0.707688	-0.309008	-0.889429	-0.433121	-0.439903	0.16742	0.359053	2.25268	7								+
BSU33880	yvbJ	conserved hypothetical protein	-0.679868	-0.505402	-0.675896	-0.43455	-0.39131	-0.109834	0.515176	2.28168	7								+
BSU14500	ykqA	conserved hypothetical protein	-0.776992	-0.605233	-0.823517	-0.443301	-0.456961	0.424266	0.575819	2.10592	7						+		+
BSU03190	ycgL	conserved hypothetical protein	-0.627009	-0.43728	-0.892956	-0.565721	-0.355437	-0.0127212	0.741134	2.14999	7								+
BSU39150	yxiJ	conserved hypothetical protein	-0.739244	-0.7344	-0.816794	-0.601784	-0.289645	0.538487	0.608499	2.03488	7								+
BSU12680	xkdO	conserved hypothetical protein; PBSX phage protein	-0.876773	-0.525905	-1.08816	0.0289515	-0.264754	-0.176726	0.975416	1.92795	7				+
BSU31440	patB	C-S lyase	-0.872549	-0.678389	-0.889235	-0.40178	-0.293898	0.535729	0.567743	2.03238	7								+
BSU17170	pksI	decarboxylase involved in polyketide synthesis	-0.927258	-0.539677	-0.976157	-0.343954	-0.0801952	0.320536	0.429041	2.11766	7								+
BSU37700	bacE	efflux protein for bacilysin excretion, self-protection against bacilysin	-0.668216	-0.51399	-0.750403	-0.561333	-0.492078	0.196844	0.607041	2.18214	7								+
BSU18840	xynA	endo-1,4-beta-xylanase	-0.873104	-0.740912	-0.889354	0.153358	-0.26687	-0.0260727	0.51223	2.13073	7				+				+
BSU03430	nucA	endonuclease	-0.63058	-0.455524	-0.978362	-0.392647	-0.528167	0.145272	0.730578	2.10943	7								+
BSU11720	fabI	enoyl-acyl carrier protein reductase	-0.881058	-0.675899	-0.898956	-0.375349	-0.277155	0.431118	0.641782	2.03552	7				+		+		+
BSU17120	pksE	enzyme involved in polyketide synthesis	-0.725121	-0.526177	-0.916031	-0.475346	-0.408667	0.39977	0.522658	2.12891	7								+
BSU23140	resB	factor required for cytochrome c synthesis	-0.892257	-0.728888	-0.994954	-0.235201	-0.218749	0.426387	0.649813	1.99385	7				+				+
BSU23130	resC	factor required for cytochrome c synthesis	-0.758527	-0.580373	-0.928964	-0.381125	-0.294416	0.18346	0.621492	2.13845	7				+				+
BSU35360	hag	flagellin protein	-0.69525	-0.481787	-0.70989	-0.540417	-0.364863	0.288733	0.217733	2.28574	7						+		+
BSU33040	fumC	fumarate hydratase	-0.908484	-0.670009	-0.988245	-0.0523719	-0.341575	0.327095	0.590568	2.04302	7				+				+
BSU04530	fbpB	Fur-regulated basic protein B	-0.777837	-0.714267	-0.742281	-0.336954	-0.422958	0.111084	0.781084	2.10213	7				+		+		+
BSU35860	pgdS	gamma-DL-glutamyl hydrolase (PGA depolymerase)	-0.678935	-0.477059	-0.752022	-0.539882	-0.50037	0.362755	0.362688	2.22282	7						+		+
BSU07150	hmoA	heme-degrading monooxygenase	-0.771544	-0.613894	-1.00467	-0.288523	-0.360714	0.383406	0.575921	2.08001	7								+
BSU10100	hmoB	heme-degrading monooxygenase	-0.780342	-0.80916	-0.87135	-0.328768	-0.356138	0.47022	0.651548	2.02399	7								+
BSU04120	yczI	hypothetical protein	-0.825441	-0.747256	-0.951661	-0.182852	-0.213076	0.184143	0.661456	2.07469	7				+				+
BSU34830	yvzA	hypothetical protein	-0.814903	-0.612306	-0.91285	-0.233677	-0.307417	0.230911	0.484469	2.16577	7				+				+
BSU31850	yueC	hypothetical protein	-0.825477	-0.474667	-0.820488	-0.463429	-0.303626	0.0719742	0.651607	2.16411	7								+
BSU08160	yfjB	hypothetical protein	-0.718849	-0.493954	-0.835929	-0.520835	-0.433816	0.411751	0.414566	2.17707	7								+
BSU35640	lytA	membrane bound lipoprotein	-0.776058	-0.543033	-0.889334	-0.318451	-0.226267	0.104397	0.418697	2.23005	7								+
BSU22480	mgsA	methylglyoxal synthase	-0.871615	-0.667526	-0.931543	-0.304683	-0.249869	0.346941	0.609539	2.06876	7								+
BSU35630	lytB	modifier protein of major autolysin LytC	-0.775941	-0.612067	-0.802761	-0.436229	-0.243558	0.179958	0.48588	2.20472	7								+
BSU35620	lytC	N-acetylmuramoyl-L-alanine amidase (major autolysin)	-0.806766	-0.632167	-0.810057	-0.415537	-0.200645	0.202971	0.466371	2.19583	7								+
BSU02730	natK	NatK two-component sensory histidine kinase, phosphorylated, NatK two-component sensory histidine kinase	-0.731751	-0.440823	-0.854219	-0.348788	-0.403271	0.138486	0.38442	2.25595	7								+
BSU16950	pbpX	penicillin-binding endopeptidase X	-0.739754	-0.502754	-0.902783	-0.149275	-0.466242	0.189807	0.335693	2.23531	7								+
BSU13890	ptsG	phosphotransferase system (PTS) glucose-specific enzyme IICBA component	-0.832166	-0.644979	-0.911579	0.0155834	-0.320433	-0.179059	0.804047	2.06859	7				+			+	+
BSU18300	ppsE	plipastatin synthetase	-0.824336	-0.503704	-1.0512	-0.144111	-0.331813	0.452233	0.268919	2.13402	7				+				+
BSU17220	pksR	polyketide synthase	-0.837012	-0.511477	-1.08129	-0.242116	-0.432205	0.5602	0.539263	2.00464	7								+
BSU17200	pksM	polyketide synthase	-0.690563	-0.426169	-0.871804	-0.399748	-0.404622	0.0969342	0.449538	2.24643	7								+
BSU17210	pksN	polyketide synthase of type I	-0.779557	-0.444479	-0.938962	-0.349233	-0.450929	0.371417	0.432372	2.15937	7								+
BSU17190	pksL	polyketide synthase of type I	-0.737273	-0.550286	-0.869006	-0.424216	-0.435454	0.279765	0.591555	2.14491	7								+
BSU29930	amyX	pullulanase	-0.798438	-0.486213	-0.999452	-0.0930172	-0.435314	0.321098	0.317617	2.17372	7								+
BSU11820	yjcD	putative ATP-dependent DNA helicase	-0.852062	-0.750157	-0.923939	-0.159402	-0.4541	0.474116	0.681378	1.98417	7				+		+		+
BSU10750	yisK	putative catabolic enzyme	-0.779909	-0.624824	-0.714777	-0.53723	-0.459753	0.524253	0.472789	2.11945	7						+		+
BSU31875	yukB	putative cell division protein	-0.643212	-0.44461	-0.742823	-0.405075	-0.487109	-0.119349	0.589762	2.25242	7								+
BSU39300	yxiD	putative DNA binding protein	-0.747612	-0.608074	-0.769435	-0.395629	-0.399572	0.128057	0.606087	2.18618	7								+
BSU10200	yhfE	putative endoglucanase	-0.62968	-0.60387	-0.808264	-0.267271	-0.361854	-0.0180745	0.404438	2.28458	7								+
BSU12450	yjpA	putative enzyme	-0.816715	-0.765598	-0.771076	-0.624666	-0.0972315	0.354437	0.680176	2.04067	7								+
BSU34020	yvbX	putative epimerase modification of peptidoglycan	-0.776325	-0.61482	-0.852034	-0.580584	-0.386454	0.615626	0.568604	2.02599	7						+		+
BSU39120	yxiM	putative esterase (lipoprotein)	-0.725499	-0.617984	-0.705593	-0.420248	-0.450452	0.140999	0.572784	2.20599	7								+
BSU34340	epsD	putative extracellular matrix biosynthesis enzyme	-0.778477	-0.684305	-0.700122	-0.571786	-0.283612	0.627859	0.252661	2.13778	7								+
BSU16080	ylqH	putative flagellar biosynthesis protein	-0.785223	-0.613935	-0.88697	-0.321858	-0.432109	0.384769	0.535181	2.12015	7				+		+		+
BSU11170	yitY	putative FMN/FAD-binding oxidoreductase	-0.824721	-0.61003	-0.920431	-0.28153	-0.387787	0.352263	0.56919	2.10305	7				+				+
BSU16070	ylqG	putative glycosyltransferase	-0.77755	-0.608222	-0.794296	-0.334706	-0.423054	0.39694	0.343633	2.19725	7						+		+
BSU04090	kipA	putative hydrolase subunit antagonist of KipI	-0.78642	-0.69916	-0.791371	-0.498322	0.243693	-0.0452379	0.383782	2.19304	7								+
BSU39560	yxeG	putative integral inner membrane protein	-0.905443	-0.44927	-1.02375	-0.0799694	-0.419012	0.5796	0.207556	2.09029	7				+				+
BSU29520	yteJ	putative integral inner membrane protein	-0.844578	-0.719458	-0.873498	-0.128185	-0.230294	0.155444	0.475852	2.16472	7				+				+
BSU08140	yfjD	putative integral inner membrane protein	-0.734252	-0.612247	-0.949517	-0.261979	-0.280617	0.290741	0.350162	2.19771	7				+				+
BSU08130	yfjE	putative integral inner membrane protein	-0.83384	-0.407661	-0.867035	-0.269566	-0.501495	0.1827	0.514001	2.1829	7								+
BSU39600	yxeC	putative integral inner membrane protein	-0.838766	-0.725657	-0.888511	-0.393834	-0.266914	0.337402	0.761086	2.01519	7				+		+		+
BSU34850	yvcA	putative lipoprotein	-0.81652	-0.538833	-0.932825	-0.276283	-0.468961	0.487104	0.437277	2.10904	7								+
BSU02780	ycdA	putative lipoprotein	-0.735415	-0.53551	-0.748198	-0.334477	-0.395143	-0.0558898	0.563128	2.2415	7				+				+
BSU37020	ywkD	putative lyase	-0.78834	-0.530004	-0.79277	-0.345694	-0.572507	0.247753	0.651885	2.12968	7								+
BSU31890	yukC	putative membrane-associated enzyme involved in bacteriocin production	-0.635077	-0.502136	-0.734886	-0.374075	-0.527474	-0.188571	0.787066	2.17515	7								+
BSU27580	yrvJ	putative N-acetylmuramoyl-L-alanine amidase, family 3	-0.841883	-0.629082	-0.870729	-0.222953	-0.398934	0.478201	0.345132	2.14025	7				+		+		+
BSU18500	yoxD	putative oxido-reductase	-0.92565	-0.657861	-0.876574	-0.193895	-0.217167	0.255242	0.480118	2.13579	7				+				+
BSU32810	yusI	putative oxidoreductase with thioredoxin domain	-0.677767	-0.568061	-0.848792	-0.2281	-0.437776	0.0190585	0.505931	2.23551	7								+
BSU12690	xkdP	putative PBSX prophage murein binding protein	-0.738337	-0.562866	-0.715291	-0.100745	-0.345788	-0.499905	0.826752	2.13618	7								+
BSU31560	nupP	putative permease of ABC transporter	-0.988637	-0.37951	-0.903533	-0.348036	-0.168305	0.142293	0.488432	2.1573	7								+
BSU31570	nupQ	putative permease of ABC transporter	-0.821617	-0.466076	-0.95788	-0.36452	-0.203124	0.145641	0.486188	2.18139	7								+
BSU17810	yndK	putative phage/plasmid replication protein	-0.943498	-0.641841	-1.04731	0.0860793	-0.13188	0.12845	0.466163	2.08384	7				+				+
BSU29940	ytlR	putative phospholipid kinase	-0.832234	-0.528333	-0.881724	-0.246758	-0.418322	0.421625	0.308076	2.17767	7								+
BSU19100	yobV	putative transcriptional regulator	-0.722036	-0.66314	-0.924412	-0.358454	-0.416118	0.7642	0.263427	2.05653	7								+
BSU33840	yvbF	putative transcriptional regulator	-0.84171	-0.679905	-0.972875	-0.391061	-0.243008	0.332215	0.827801	1.96854	7				+				+
BSU03770	rapC	response regulator aspartate phosphatase	-0.736126	-0.56601	-0.857139	-0.478937	-0.308421	0.44659	0.313537	2.18651	7								+
BSU16060	rnhB	ribonuclease HII	-0.843	-0.777521	-0.764132	-0.447996	-0.356966	0.718241	0.4601	2.01127	7						+		+
BSU03180	cah	S-deacylase	-0.806495	-0.579411	-0.854233	-0.522713	-0.277456	0.0367531	1.04248	1.96107	7								+
BSU03780	phrC	secreted regulator of the activity of phosphatase RapC and competence and sporulation stimulating factor (CSF)	-0.756374	-0.311249	-1.07975	-0.439067	-0.330786	0.396315	0.386268	2.13464	7								+
BSU37470	phrF	secreted regulator of the activity of phosphatase RapF	-0.885779	-0.496683	-0.955435	-0.34532	-0.0887837	0.360868	0.233016	2.17812	7								+
BSU29530	sppA	signal peptide peptidase	-0.886224	-0.638642	-0.904256	-0.16581	-0.197909	0.175165	0.452799	2.16488	7				+				+
BSU00600	yabP	spore protein involved in the shaping of the spore coat	-0.905926	-0.64324	-1.1097	-0.161865	-0.171267	0.427824	0.572149	1.99203	7				+				+
BSU16660	truB	tRNA pseudouridine 55 synthase	-0.89891	-0.536797	-0.987575	-0.310406	-0.361292	0.487437	0.574254	2.03329	7				+				+
BSU37130	spo0F	two-component response regulator	-0.918777	-0.624616	-0.891898	-0.386935	-0.227901	0.415491	0.567225	2.06741	7								+
BSU14490	kinC	two-component sensor histidine kinase	-0.8826	-0.676745	-0.948649	-0.32663	-0.306181	0.636803	0.502956	2.00105	7								+
BSU39129	yxzI	unknown, putative pseudogene	-0.651531	-0.785629	-0.791129	-0.483903	-0.45215	0.554556	0.536523	2.07326	7								+
BSU14600	pdhC	pyruvate dehydrogenase (dihydrolipoamide acetyltransferase E2 subunit)	-1.00768	-0.842758	-1.08275	-0.0670012	-0.215001	0.550858	1.01711	1.64721	8				+		+		+
BSU09540	plsC	1-acylglycerol-phosphate (1-acyl-G3P) acyltransferase	-1.05852	-0.970719	-1.0213	0.0497669	0.0835858	0.591245	0.518698	1.80724	8				+				+
BSU15920	acpA	acyl carrier protein	-1.08373	-0.800463	-1.1487	0.243883	-0.180906	0.487278	0.764915	1.71772	8				+		+		+
BSU37490	speB	agmatinase	-0.985791	-0.805814	-0.978394	0.0580589	-0.413809	0.33049	1.05773	1.73753	8				+
BSU27410	alaS	alanyl-tRNA synthetase	-1.05678	-0.829933	-1.02862	0.119259	-0.176271	0.51866	0.589754	1.86393	8				+				+
BSU28470	lysC	aspartokinase II alpha subunit (aa 1->408) and beta subunit (aa 246->408)	-1.00636	-0.703255	-1.10186	-0.0154852	-0.194816	0.50503	0.618702	1.89804	8				+				+
BSU36870	atpB	ATP synthase (subunit a, component F0)	-1.00954	-0.793176	-1.11621	-0.0279363	-0.186331	0.417245	1.03549	1.68046	8				+
BSU36830	atpA	ATP synthase (subunit alpha, component F1)	-0.999869	-0.837212	-1.05925	-0.165586	-0.0762525	0.394731	1.03628	1.70716	8				+				+
BSU36850	atpF	ATP synthase (subunit b, component F0)	-1.03622	-0.821804	-1.03437	-0.0272813	-0.157947	0.344019	0.979124	1.75449	8				+		+		+
BSU36810	atpD	ATP synthase (subunit beta, component F1)	-1.01422	-0.841488	-1.07536	-0.18671	-0.0162928	0.391063	1.09156	1.65145	8				+				+
BSU36840	atpH	ATP synthase (subunit delta, component F1)	-1.06116	-0.860104	-1.15909	0.0343411	-0.0140699	0.453075	0.99875	1.60826	8				+				+
BSU36880	atpI	AtpI protein	-1.12868	-0.797036	-1.31908	0.544796	0.12833	0.316191	0.68389	1.57159	8				+
BSU24080	bcd	branched-chain amino acid dehydrogenase	-0.928376	-0.979971	-1.08192	0.174233	0.0129657	0.603436	0.327367	1.87227	8				+				+
BSU15150	ftsL	cell-division protein	-1.11178	-0.918847	-1.06873	0.181581	0.202358	0.384697	0.517509	1.81321	8				+				+
BSU14100	ykuJ	conserved hypothetical protein	-1.14433	-0.796832	-1.29336	0.463839	0.072024	0.480566	0.623489	1.59461	8				+				+
BSU03100	ycgG	conserved hypothetical protein	-1.17988	-1.06987	-1.03349	0.382365	0.132625	0.541133	0.63475	1.59237	8				+
BSU36780	ywzB	conserved hypothetical protein	-1.04874	-1.05087	-1.06231	0.370237	-0.0468687	0.411265	0.759196	1.66809	8				+				+
BSU38499	ywzH	conserved hypothetical protein	-1.01703	-0.898129	-1.17178	0.268424	-0.000963723	0.479569	0.559109	1.78081	8				+				+
BSU10440	yhjA	conserved hypothetical protein	-1.12832	-0.908048	-1.08818	0.128997	0.323141	0.358612	0.527733	1.78607	8				+				+
BSU13810	ykvS	conserved hypothetical protein	-0.983689	-1.01142	-1.00609	0.0592473	0.0222463	0.557301	0.513323	1.84908	8				+				+
BSU38170	qoxA	cytochrome aa3-600 quinol oxidase (subunit II)	-1.12514	-0.894373	-1.22586	0.263475	0.07433	0.544561	0.815425	1.54758	8				+				+
BSU38500	dltA	D-alanine:D-alanyl-carrier protein ligase	-1.05738	-0.879758	-1.13033	0.0708552	-0.00380898	0.580808	0.680345	1.73927	8				+				+
BSU38520	dltC	D-alanyl carrier protein	-1.00572	-0.849964	-1.10254	0.0505168	-0.15473	0.501587	0.783734	1.77712	8				+				+
BSU22400	dinG	damage inducible ATP-dependent helicase	-1.09612	-0.835615	-1.19123	0.123598	-0.0562138	0.672733	0.760606	1.62225	8				+
BSU16500	tsf	elongation factor Ts	-1.09942	-0.884269	-1.16341	0.118764	-0.0583822	0.630547	0.893184	1.56299	8				+		+		+
BSU23150	resA	extracytoplasmic thioredoxin involved in cytochrome c maturation (lipoprotein)	-1.04452	-0.81496	-1.14696	0.110425	-0.128477	0.57581	0.690002	1.75868	8				+				+
BSU00240	csfB	forespore-specific protein	-0.963269	-0.647557	-1.02728	0.182354	-0.588713	0.372422	0.831516	1.84052	8				+
BSU14390	fruK	fructose-1-phosphate kinase	-1.05423	-0.868189	-1.07052	0.421366	0.0187036	-0.121617	1.00579	1.66869	8				+			+	+
BSU02980	opuAA	glycine betaine ABC transporter (ATP-binding protein)	-1.12747	-0.895661	-1.28541	0.493947	0.0968712	0.515109	0.695179	1.50743	8				+
BSU13900	ptsH	histidine-containing phosphocarrier protein of the phosphotransferase system (PTS) (HPr protein)	-1.16248	-0.887485	-1.20471	0.353093	0.233033	0.464702	0.560474	1.64336	8				+				+
BSU_MISC_RNA_3	BSU_MISC_RNA_3	L10_leader	-0.950131	-1.01012	-1.11547	0.198515	-0.157266	0.542888	0.815792	1.67579	8				+		+		+
BSU40850	maa	maltose O-acetyltransferase	-0.881379	-0.49098	-1.56015	0.287359	-0.176613	0.580274	0.579726	1.66177	8				+
BSU29460	moaB	molybdopterin GTP-binding precursor Z biosynthesis component	-1.25578	-0.746634	-1.29581	0.57491	0.135646	0.410684	0.701719	1.47527	8				+
BSU39540	yxeI	penicillin amidohydrolase	-1.03448	-0.383238	-1.42563	0.443802	-0.150273	0.107844	0.702435	1.73954	8				+
BSU04140	pbpC	penicillin-binding lipoprotein 3	-1.04519	-0.942767	-1.06542	0.232268	0.268299	0.119105	0.591537	1.84217	8				+				+
BSU15160	pbpB	penicillin-binding protein 2B	-1.03429	-0.881444	-1.1404	0.29715	0.117443	0.396788	0.389643	1.85511	8				+				+
BSU15890	plsX	phosphate:acyl-ACP acyltransferase	-1.10239	-0.925109	-1.17554	0.211759	0.145915	0.514185	0.66593	1.66525	8				+				+
BSU15020	coaD	phosphopantetheine adenylyltransferase	-1.02758	-0.945331	-1.04987	0.0357389	-0.0597262	0.724761	0.560096	1.76192	8				+				+
BSU14400	fruA	phosphotransferase system (PTS) fructose-specific enzyme IIABC component	-1.0176	-0.792212	-1.0386	0.231608	-0.0216666	-0.18182	1.09871	1.72158	8				+			+	+
BSU03470	hxlR	positive regulator of hxlAB expression	-1.13937	-1.04477	-1.00073	0.546192	0.0284456	0.254391	0.693158	1.66268	8				+
BSU41050	rnpA	protein component of ribonuclease P (RNase P) (substrate specificity)	-1.14616	-0.943984	-1.20664	0.527362	0.00668763	0.572795	0.685649	1.50429	8				+				+
BSU35650	tagU	protein involved in cell wall teichoic acid biosynthesis	-1.08805	-0.876601	-1.09495	-0.103177	0.152047	0.433438	0.897555	1.67975	8				+				+
BSU15460	rluD	pseudouridylate synthase	-0.989684	-0.830528	-1.08978	0.00138897	-0.0348192	0.31751	0.768254	1.85766	8				+				+
BSU38510	dltB	putative D-alanine esterase for lipoteichoic acid and wall teichoic acid	-1.00676	-0.845883	-1.02334	-0.0113219	-0.110229	0.389808	0.729683	1.87804	8				+				+
BSU38530	dltD	putative D-alanine esterase for lipoteichoic acid and wall teichoic acid synthesis	-1.02147	-0.781664	-1.11563	0.00553891	-0.116258	0.416956	0.805801	1.80673	8				+				+
BSU09120	yhcK	putative diguanylate cyclase or phosphodiesterase	-0.932807	-0.685368	-1.12429	0.327876	-0.222734	0.0915118	0.569318	1.97649	8				+				+
BSU27480	yrrC	putative exonuclease with DNA/RNA helicase motif	-1.04568	-0.913476	-1.18076	0.139774	-0.0514842	0.580397	0.871341	1.59989	8				+
BSU36400	flhO	putative flagellar basal-body rod protein	-1.10968	-0.835606	-1.04782	0.111543	-0.00275763	0.62359	0.417726	1.843	8				+		+		+
BSU00580	yabN	putative fusion methylase and nucleotide pyrophosphohydrolase	-1.10349	-0.905281	-1.20248	0.607803	0.137889	0.377522	0.409227	1.67881	8				+				+
BSU09050	yhcE	putative integral inner membrane orphan protein	-1.06482	-0.868368	-1.25863	0.507706	0.00161988	0.137618	1.19171	1.35316	8				+
BSU31510	yufK	putative integral inner membrane protein	-0.997416	-0.695237	-1.13528	0.102291	-0.0591226	0.311189	0.507787	1.96578	8				+				+
BSU10760	yisL	putative integral inner membrane protein	-1.0689	-0.866572	-1.13092	0.0188165	-0.0759376	0.676771	0.793166	1.65357	8				+		+		+
BSU04630	ydcC	putative lipoprotein	-1.03675	-1.0121	-1.12542	0.27835	0.202796	0.468536	0.471304	1.75328	8				+				+
BSU28840	ysdA	putative membrane component	-1.0927	-0.909756	-1.0995	0.351345	-0.29535	0.777545	0.697545	1.57087	8				+
BSU32200	yutJ	putative NADH dehydrogenase	-1.17506	-0.836018	-1.23684	0.272389	0.220649	0.468199	0.677494	1.60918	8				+
BSU04150	ycsN	putative oxidoreductase	-0.970501	-0.762692	-1.16128	0.0170849	0.0170846	0.292426	0.673709	1.89417	8				+				+
BSU38540	dltE	putative oxidoreductase	-0.995426	-0.843207	-1.07917	-0.0818572	-0.0568968	0.447948	0.794151	1.81446	8				+				+
BSU01140	ybaC	putative proline iminopeptidase	-1.04868	-0.902874	-1.21321	0.543507	-0.19737	0.586163	0.645419	1.58704	8				+
BSU00590	yabO	putative ribosomal RNA binding protein; heat shock protein	-1.03814	-0.794926	-1.16315	0.305609	0.0434371	0.350147	0.413194	1.88383	8				+				+
BSU09210	yhcT	putative RNA pseudouridine synthase	-1.04681	-0.605649	-1.34335	0.412128	-0.134384	0.359503	0.616138	1.74242	8				+
BSU38250	ywbO	putative sulfur oxido-reductase	-1.03937	-0.833845	-1.23102	0.375403	-0.181606	0.508918	0.757794	1.64373	8				+				+
BSU15930	rnc	ribonuclease III	-1.09996	-0.853204	-1.21416	0.445296	-0.0398621	0.46817	0.628066	1.66566	8				+				+
BSU01040	rplJ	ribosomal protein L10 (BL5)	-1.01312	-0.90551	-1.12321	0.175295	-0.249897	0.590624	0.90222	1.62359	8				+		+
BSU01180	rplW	ribosomal protein L23	-1.04903	-0.879874	-1.12123	0.26677	-0.32391	0.843316	0.674713	1.58924	8				+		+		+
BSU01400	rpmJ	ribosomal protein L36 (ribosomal protein B)	-1.03852	-0.815613	-1.17599	0.0642865	-0.131082	0.613609	0.79893	1.68439	8				+		+		+
BSU29660	rpsD	ribosomal protein S4 (BS4)	-1.17335	-0.889434	-1.24429	0.458439	0.0868974	0.55389	0.702621	1.50523	8				+				+
BSU01060	ybxB	ribosomal RNA methyltransferase	-0.843703	-0.866807	-1.10358	0.217938	-0.481464	0.411502	0.93544	1.73067	8				+		+		+
BSU15140	mraW	S-adenosyl-dependent methyltransferase active on membrane-located substrates	-1.06551	-0.814778	-1.03006	0.152343	0.0123812	0.381411	0.415235	1.94898	8				+				+
BSU15450	lspA	signal peptidase II	-1.01718	-0.766125	-1.1325	-0.129269	-0.072279	0.467383	0.910068	1.7399	8				+				+
BSU16140	codV	site-specific tyrosine recombinase for chromosome partitioning	-1.12108	-0.901092	-1.23621	0.41235	0.13655	0.400022	0.714548	1.59491	8				+
BSU37500	speE	spermidine synthase; polyamine metabolism	-1.07418	-0.87598	-1.10273	0.0223687	-0.110067	0.671243	0.815889	1.65346	8				+		+		+
BSU13930	splB	spore photoproduct (thymine dimer) lyase	-0.953762	-0.782191	-1.05778	0.23534	-0.214899	0.275405	0.520088	1.9778	8				+
BSU_MISC_RNA_40	BSU_MISC_RNA_40	T-box	-0.844466	-0.792308	-1.16797	0.205616	-0.307272	0.47463	0.51722	1.91455	8				+
BSU30990	thiT	thiamin permease	-1.14175	-0.868234	-1.16958	0.474748	-0.0713594	0.444794	0.70272	1.62866	8				+				+
BSU05900	thiL	thiamine monophosphate kinase	-1.03882	-0.954368	-1.01821	-0.0154987	-0.153285	0.665545	0.842037	1.6726	8				+
BSU_MISC_RNA_14	BSU_MISC_RNA_14	TPP	-1.09902	-1.01478	-1.20325	0.494291	0.246471	0.473349	0.515634	1.58731	8				+				+
BSU15880	fapR	transcription factor	-1.096	-0.922245	-1.17801	0.222218	0.237343	0.468941	0.557873	1.70988	8				+				+
BSU14380	fruR	transcriptional regulator (DeoR family)	-0.958632	-0.743339	-1.0452	0.344745	-0.136649	-0.228302	0.926951	1.84042	8				+			+	+
BSU27080	levR	transcriptional regulator (NifA/NtrC family)	-0.914143	-0.634761	-1.21069	0.0422577	-0.116817	0.236502	0.646746	1.9509	8				+
BSU37080	rho	transcriptional terminator Rho	-1.16651	-0.891302	-1.14889	0.131192	0.20542	0.5191	0.71049	1.6405	8				+				+
BSU_TRNA_15	trnJ-Leu1	tRNA-Leu	-0.99171	-1.11194	-1.17639	0.742398	-0.0809337	0.322664	0.925737	1.37018	8				+
BSU_TRNA_44	trnD-Leu2	tRNA-Leu	-1.21309	-1.12343	-0.802367	0.550676	-0.182025	0.235528	1.1717	1.36301	8				+
BSU16160	clpY	two-component ATP-dependent protease (ATPase and chaperone)	-1.09197	-0.941924	-1.17224	0.113438	0.0972698	0.527786	0.917025	1.55062	8				+
BSU16150	clpQ	two-component ATP-dependent protease (N-terminal serine protease)	-1.04847	-1.01326	-1.09163	0.107169	0.00776729	0.49972	0.954254	1.58445	8				+
BSU38480	ywaC	(p)ppGpp synthetase	-1.23976	-0.851129	-1.2087	1.0663	1.10549	0.921236	-0.0524796	0.259031	9				+
BSU00740	pabB	4-amino-4-deoxychorismate synthase (para-aminobenzoate synthase)	-1.17755	-1.01473	-1.25545	0.758505	0.926533	1.18375	0.240013	0.33893	9				+
BSU00750	pabA	4-amino-4-deoxychorismate synthase; anthranilate synthase (subunit II)	-1.22664	-1.04177	-1.27175	0.842098	0.907972	0.952247	0.392199	0.445641	9				+
BSU23250	ribH	6,7-dimethyl-8-ribityllumazine synthase, beta subunit	-1.20548	-0.934282	-1.34304	0.454543	1.10868	0.967383	0.325723	0.62648	9				+
BSU00840	mcsA	activator of protein kinase McsB	-1.28966	-0.960032	-1.22722	0.686808	1.2943	0.39761	0.526308	0.571883	9				+		-
BSU11520	mecA	adaptor protein controlling oligomerization of the AAA+ protein ClpC	-1.28362	-0.98064	-1.20308	1.01857	1.0413	0.796424	0.321028	0.290016	9				+
BSU06440	purB	adenylosuccinate lyase	-1.14663	-0.958296	-1.20873	0.653905	1.06225	0.961051	-0.240231	0.876686	9				+			-	+
BSU18120	alsT	amino acid carrier protein	-1.1926	-0.996985	-1.29171	0.762233	1.16227	0.859645	0.374601	0.322546	9				+
BSU00850	mcsB	arginine protein kinase	-1.21985	-1.00554	-1.28713	0.573435	1.24462	0.508924	0.545321	0.640218	9				+		-
BSU00860	clpC	class III stress response-related ATPase, AAA+ superfamily	-1.20541	-0.998339	-1.30158	0.379792	1.22781	0.586237	0.636016	0.67547	9				+
BSU05990	tatCY	component of the twin-arginine pre-protein translocation pathway	-1.21855	-1.02393	-1.30368	0.931898	0.956051	0.759284	0.494812	0.404113	9				+
BSU06330	yeaC	conserved hypothetical protein	-1.10175	-1.00176	-1.26568	0.858058	1.24336	0.891305	0.0593932	0.317075	9				+
BSU06340	yeaD	conserved hypothetical protein	-1.15352	-1.01074	-1.29577	0.601145	1.08324	1.05667	0.187777	0.531206	9				+
BSU01880	ybcI	conserved hypothetical protein	-1.02009	-0.926969	-1.16384	0.563975	1.32263	0.713143	0.976345	-0.465197	9				+				-
BSU14940	ylbA	conserved hypothetical protein	-1.10014	-1.01166	-1.23572	0.528171	1.28645	0.535422	-0.0117342	1.00921	9				+
BSU40790	yyaO	conserved hypothetical protein	-0.982255	-1.40345	-1.10962	0.512503	1.10866	0.849507	0.731214	0.293454	9				+
BSU19749	yoyG	conserved hypothetical protein	-1.15015	-0.899672	-1.30401	0.498225	1.24776	1.11091	0.200761	0.296178	9				+
BSU33010	cssR	CssR two-component response regulator, phosphorylated, CssR two-component response regulator	-1.14197	-1.06156	-1.23512	0.918617	1.13407	0.869141	0.147633	0.36919	9				+
BSU33020	cssS	CssS two-component sensory histidine kinase, phosphorylated, CssS two-component sensory histidine kinase	-1.22819	-0.982885	-1.30933	0.699256	1.05511	0.848577	0.274401	0.643068	9				+
BSU19190	desK	DesK two-component sensory histidine kinase, phosphorylated, DesK two-component sensory histidine kinase	-1.08809	-0.90636	-1.26929	0.767656	1.34252	0.988003	0.114025	0.0515444	9				+
BSU19200	desR	DesR two-component response regulator, phosphorylated, DesR two-component response regulator	-1.26704	-0.940545	-1.22341	0.65879	1.15362	1.02456	0.402456	0.191564	9				+
BSU18130	eglS	endo-1,4-beta-glucanase	-1.23564	-0.914248	-1.24037	0.776325	1.36503	0.56247	0.142119	0.544311	9				+
BSU35160	uvrA	excinuclease ABC (subunit A)	-1.2316	-0.964523	-1.26959	0.696198	1.17414	0.922283	0.352962	0.320134	9				+
BSU35170	uvrB	excinuclease ABC (subunit B)	-1.18048	-0.976138	-1.27586	0.963541	1.10962	0.850766	0.17358	0.334973	9				+
BSU28490	uvrC	excinuclease ABC (subunit C)	-1.1946	-1.01743	-1.29862	0.830743	0.970674	0.939081	0.242572	0.527568	9				+
BSU06460	purS	factor required for phosphoribosylformylglycinamidine synthetase activity	-1.0903	-0.983191	-1.17238	0.4567	1.18547	1.03258	-0.274313	0.845435	9				+	+		-	+
BSU23040	fer	ferredoxin	-1.25078	-0.951134	-1.31629	0.715722	0.90232	1.05423	0.459386	0.386546	9				+
BSU23280	ribD	fused diaminohydroxyphosphoribosylaminopyrimidine deaminase; 5-amino-6-(5-phosphoribosylamino) uracil reductase	-1.14102	-1.02774	-1.28101	0.679771	1.17696	0.966273	0.205218	0.421549	9				+
BSU23260	ribA	fused GTP cyclohydrolase II and 3,4-dihydroxy-2-butanone 4-phosphate synthase	-1.23713	-1.00951	-1.24787	0.557196	1.08836	1.00633	0.297807	0.544816	9				+
BSU37000	prmC	glutamine methylase of release factor 1 (and perhaps others) at a GGQ site	-1.16134	-1.03834	-1.28535	0.800138	0.899878	1.06866	0.16796	0.548404	9				+
BSU_MISC_RNA_38	BSU_MISC_RNA_38	Glycine	-1.21607	-0.810505	-1.34761	0.620853	1.19112	1.05416	0.211192	0.29685	9				+
BSU_MISC_RNA_37	BSU_MISC_RNA_37	Glycine	-1.25033	-1.06356	-1.21162	0.57144	1.1131	0.905349	0.382359	0.553257	9				+
BSU23060	ypzE	hypothetical protein	-1.19557	-1.03254	-1.20548	0.99639	1.06061	0.858642	0.0825958	0.435341	9				+			-
BSU26680	yrdK	hypothetical protein	-1.06777	-1.21176	-1.10322	0.865613	1.35343	0.503559	0.0832097	0.576939	9				+
BSU29679	ytzK	hypothetical protein	-1.06242	-1.14019	-1.11047	0.775987	1.47814	0.695217	0.209795	0.153948	9				+
BSU01870	ybcH	hypothetical protein	-1.02901	-0.796681	-1.27618	0.658711	1.35003	0.616922	0.919035	-0.442837	9				+				-
BSU06370	pbuG	hypoxanthine/guanine permease	-1.08553	-0.945462	-1.21912	0.780404	1.1808	1.01854	-0.291527	0.561896	9				+			-	+
BSU18380	iseA	inhibitor of cell-separation enzymes	-1.22444	-0.959359	-1.31485	0.742535	1.04177	0.964551	0.416301	0.333492	9				+
BSU29540	ppnKB	inorganic polyphosphate/ATP-NAD kinase	-1.2341	-1.00235	-1.24359	0.930879	1.15401	0.590779	0.236393	0.567981	9				+
BSU33780	sdpI	integral inner membrane regulator of autophagy	-1.20054	-0.824678	-1.35265	0.986999	1.29302	0.393013	0.349259	0.355577	9				+
BSU14440	panE	ketopantoate reductase	-1.15397	-1.00363	-1.31426	0.535145	1.0875	1.08052	0.354369	0.414333	9				+
BSU16940	recA	multifunctional SOS repair factor	-1.25954	-1.05491	-1.22747	0.961739	0.957476	0.739977	0.354269	0.528459	9				+
BSU35750	tagA	N-acetylmannosamine (ManNAc) C4 hydroxyl of a membrane-anchored N-acetylglucosaminyl diphospholipid (GlcNAc-pp-undecaprenyl, lipid I) glycosyltransferase	-1.28192	-0.982044	-1.25323	0.972624	0.970571	0.788091	0.349555	0.436353	9				+
BSU02950	niaP	nicotinate transporter	-1.18819	-1.03906	-1.29486	0.708888	1.0067	0.984385	0.344205	0.477934	9				+
BSU01820	adaB	O6-methylguanine-DNA methyltransferase	-1.23692	-0.58005	-1.42614	0.873316	1.19447	0.93866	0.0943302	0.142332	9				+
BSU13980	pbpH	penicillin-binding enzyme for formation of rod-shaped peptidoglycan cell wall	-1.20649	-0.965213	-1.22603	0.688043	1.12659	0.757264	-0.0627431	0.888584	9				+
BSU39250	yxiE	phosphate starvation protein (universal stress protein A family)	-1.24508	-0.968356	-1.2079	0.895773	1.26265	0.683274	0.186119	0.393512	9				+
BSU06420	purE	phosphoribosylaminoimidazole carboxylase I	-1.12826	-0.978169	-1.16228	0.858484	1.08621	0.853056	-0.34065	0.81161	9				+			-	+
BSU06430	purK	phosphoribosylaminoimidazole carboxylase; ATPase subunit	-1.09333	-0.956111	-1.21349	0.762582	1.11107	0.927374	-0.332614	0.794525	9				+			-	+
BSU06450	purC	phosphoribosylaminoimidazole succinocarboxamide synthetase	-1.09358	-0.989744	-1.18901	0.486851	1.13711	1.02262	-0.252453	0.878197	9				+	+		-	+
BSU06470	purQ	phosphoribosylformylglycinamidine synthetase I	-1.11641	-0.980689	-1.17512	0.391455	1.17751	1.04828	-0.200639	0.855606	9				+	+		-	+
BSU07700	nagP	phosphotransferase system (PTS) N-acetylglucosamine-specific enzyme IICB component	-1.22123	-0.911934	-1.24601	0.93791	1.29275	0.624623	0.110021	0.413865	9				+
BSU19750	cgeE	protein involved in maturation of the outermost layer of the spore	-1.14841	-0.910977	-1.25306	0.358227	1.24925	1.17874	0.0838669	0.442368	9				+
BSU_MISC_RNA_9	BSU_MISC_RNA_9	Purine	-1.20493	-1.10941	-1.09733	1.00904	1.05973	0.806198	-0.0300106	0.566716	9				+			-	+
BSU_MISC_RNA_10	BSU_MISC_RNA_10	Purine	-1.13472	-0.75753	-1.2463	0.820305	1.22026	0.78437	-0.459196	0.772813	9				+				+
BSU39020	nupG	purine nucleoside transporter	-1.09852	-0.9556	-1.2009	0.627913	1.15679	1.28757	-0.0329839	0.215728	9				+			-
BSU32900	yusR	putative 3-oxoacyl-acyl-carrier protein reductase	-1.13274	-1.14948	-1.20355	0.70495	1.18905	0.87736	0.432368	0.282043	9				+
BSU07420	yfmM	putative ABC efflux transporter (ATP-binding protein)	-1.23149	-1.01818	-1.2474	0.933522	0.935036	0.864888	0.152275	0.611353	9				+
BSU38660	yxlF	putative ABC transporter component (ATP-binding protein)	-0.981768	-0.937038	-1.27045	0.779352	1.65366	0.317464	0.269516	0.16926	9				+		-
BSU38650	yxlG	putative ABC-transporter (permease)	-1.04539	-1.00673	-1.10596	0.637319	1.74597	0.172689	0.350278	0.251817	9				+		-
BSU19310	dhaS	putative aldehyde dehydrogenase	-1.266	-0.946278	-1.27093	0.468203	1.1321	0.982023	0.362411	0.538473	9				+
BSU05040	yddN	putative alkanal monooxygenase	-1.02405	-0.905038	-1.44145	0.885604	1.23392	0.553751	0.0341012	0.663169	9				+
BSU05620	ydgF	putative amino acid permease	-1.20664	-1.0148	-1.28488	0.617953	0.926817	1.12925	0.395076	0.437222	9				+
BSU01860	ybcF	putative carbonic anhydrase	-1.06609	-0.894167	-1.24707	0.687448	1.2092	0.621142	1.03414	-0.344596	9				+				-
BSU25580	comEB	putative enzyme associated to DNA transport (competence)	-1.11671	-1.03308	-1.19715	1.09417	1.16622	0.80284	0.0694584	0.214253	9				+
BSU18400	yoeD	putative excisionase	-1.22797	-1.03303	-1.18772	0.779028	1.27613	0.759894	0.335245	0.298412	9				+
BSU35150	yvzB	putative flagellin	-0.65123	-1.07754	-1.34311	0.440472	1.39999	1.1984	-0.0839419	0.116959	9				+
BSU26480	yrkK	putative integral inner membrane protein	-1.1035	-0.843919	-1.39173	0.570353	1.13096	1.19209	0.158143	0.287602	9				+
BSU36980	ywlA	putative integral inner membrane protein	-1.18621	-1.00953	-1.29026	0.500512	1.14969	0.820234	0.235566	0.779997	9				+
BSU09640	yhdY	putative integral membrane protein; putative small conductance mechano-sensitive channel	-1.16672	-1.0252	-1.15272	0.83727	1.129	1.11685	0.1011	0.160417	9				+
BSU40240	yycS	putative integrase/transposase	-1.03684	-0.870594	-1.35913	0.77813	1.30526	0.990799	0.168299	0.0240787	9				+
BSU05650	ydgH	putative membrane component	-1.22177	-0.965829	-1.20193	0.835573	1.05569	1.00729	-0.0561493	0.547129	9				+
BSU08620	yfhP	putative membrane hydrolase	-1.19274	-0.957732	-1.35359	0.857125	0.93915	0.966781	0.338676	0.402334	9				+
BSU31300	yugS	putative membrane protein involved in divalent ion export	-1.39118	-0.593133	-1.39385	0.679503	0.930525	1.10158	0.275182	0.391372	9				+
BSU38100	ywcH	putative monooxygenase	-1.2152	-1.15022	-1.09096	0.742928	1.19432	0.851437	0.129023	0.538673	9				+
BSU26470	yrkL	putative NAD(P)H oxidoreductase	-1.20127	-1.08141	-1.2316	0.723145	1.04671	0.962265	0.290314	0.491837	9				+
BSU25090	yqfW	putative nucleotidase	-1.2191	-1.06078	-1.1961	0.875549	1.1663	0.551278	0.179332	0.703536	9				+
BSU40930	yyaE	putative oxidoreductase	-1.1823	-1.07277	-1.23755	0.865302	1.03591	0.847065	0.144794	0.599546	9				+
BSU25920	yqxG	putative phage-related lytic exoenzyme; skin element	-1.30986	-0.759301	-1.37937	0.759731	1.19699	0.620022	0.312085	0.559703	9				+
BSU03970	ycnL	putative reductase or disulfide isomerase	-1.24892	-0.953699	-1.28152	0.908681	0.881843	1.00119	0.199737	0.492685	9				+
BSU39010	yxjB	putative ribosomal RNA methyltransferase	-1.09942	-0.82397	-1.38955	0.829234	1.25688	0.708612	-0.113509	0.631726	9				+
BSU27785	yrzF	putative serine/threonine-protein kinase	-1.10853	-1.11122	-1.26857	0.640071	1.1481	0.955272	0.304338	0.440543	9				+
BSU38680	yxlD	putative sigma-Y antisigma factor component	-1.08713	-1.06033	-1.04653	0.785076	1.657	0.422279	0.120198	0.209439	9				+
BSU13760	ykvN	putative transcriptional regulator	-1.24426	-0.944866	-1.25862	1.01416	1.19026	0.505289	0.337117	0.400913	9				+
BSU31920	yukF	putative transcriptional regulator	-1.31034	-0.930488	-1.17253	0.852483	1.07831	0.88866	-0.00866173	0.602566	9				+
BSU10510	yhjH	putative transcriptional regulator	-1.10658	-1.00542	-1.26383	0.686053	1.29436	0.94343	0.105369	0.346621	9				+
BSU01889	ybzH	putative transcriptional regulator (ArsR family)	-1.26087	-0.654802	-1.46847	0.76807	1.14721	0.666941	0.677249	0.124671	9				+
BSU06700	yerO	putative transcriptional regulator (TetR/AcrR family)	-1.1896	-0.869327	-1.26089	0.795845	1.37724	0.790711	0.0767063	0.279315	9				+
BSU36350	ywpD	putative two-component sensor histidine kinase	-1.17576	-1.05526	-1.19154	0.844911	1.17084	0.926806	0.352527	0.127476	9				+
BSU_MISC_RNA_36	RFN element	RFN element	-1.22693	-1.00749	-1.28007	0.686093	1.06697	0.944866	0.354783	0.461783	9				+
BSU23270	ribE	riboflavin synthase, alpha subunit	-1.19779	-1.02129	-1.26594	0.631883	1.14512	0.883331	0.201662	0.623019	9				+
BSU28620	rnhC	ribonuclease HIII	-1.22355	-0.885672	-1.37186	0.748599	0.955893	0.962396	0.178268	0.635923	9				+
BSU38700	sigY	RNA polymerase ECF (extracytoplasmic function)-type sigma factor (sigma-Y)	-1.10465	-0.906813	-1.3763	0.872205	1.32675	0.595251	0.37344	0.220124	9				+
BSU38690	yxlC	sigma-Y antisigma factor	-1.14748	-0.781458	-1.42084	0.743048	1.40279	0.585114	0.314753	0.304065	9				+
BSU_MISC_RNA_51	BSU_MISC_RNA_51	TPP	-1.24364	-1.00136	-1.25873	0.958879	1.03556	0.734768	0.255787	0.518733	9				+
BSU00830	ctsR	transcriptional regulator	-1.21866	-0.973502	-1.27378	0.841782	1.26863	0.35609	0.513909	0.485525	9				+		-
BSU17590	xylR	transcriptional regulator	-1.24626	-0.818883	-1.32255	0.558111	1.10776	1.14489	0.363649	0.213289	9				+
BSU00370	abrB	transcriptional regulator for transition state genes	-1.19867	-0.857691	-1.35979	0.8653	1.16151	0.724526	0.59199	0.0728183	9				+
BSU09850	yhaU	transporter involved in K+ efflux	-1.1286	-0.924738	-1.36462	0.714235	1.15141	0.431325	0.136999	0.983997	9				+
BSU12830	spoIISA	two-component apoptosis factor	-1.23074	-0.970518	-1.22517	1.08934	1.0691	0.749514	0.168389	0.350086	9				+
BSU22060	pbuX	xanthine permease	-1.08235	-0.975874	-1.1802	0.578209	1.11585	1.14857	-0.305255	0.701055	9				+			-	+
BSU22070	xpt	xanthine phosphoribosyltransferase	-1.11743	-0.838914	-1.17823	0.561006	1.14718	1.20374	-0.415372	0.63802	9				+			-	+
BSU14630	speA	arginine decarboxylase	-1.14753	-0.959667	-1.17853	1.59461	0.277333	0.671742	0.254778	0.487273	10				+
BSU04240	ydzA	conserved hypothetical protein	-1.21907	-0.644182	-1.10243	1.85264	0.135422	0.509231	0.41295	0.0554373	10				+
BSU00650	yabS	conserved hypothetical protein	-1.0855	-1.09741	-0.95	1.79691	0.335711	0.437496	0.17289	0.389903	10				+
BSU19670	yodN	conserved hypothetical protein	-1.16894	-0.52327	-1.22691	1.66057	0.36106	0.959507	0.117344	-0.179369	10				+
BSU08900	yhzB	conserved hypothetical protein	-1.10161	-0.864346	-1.20628	1.65156	0.446806	0.757131	0.0288323	0.287901	10				+
BSU23940	yqjB	conserved hypothetical protein	-1.21182	-0.954991	-1.05804	1.59472	0.588471	0.668099	0.40411	-0.0305511	10				+
BSU23519	yqzK	conserved hypothetical protein	-1.04168	-0.849807	-1.35919	1.56589	0.510108	0.62078	0.059799	0.494104	10				+
BSU13800	ykvR	conserved hypothetical protein	-1.29807	-0.598796	-1.16203	1.5479	0.672744	0.74512	-0.268076	0.36121	10				+
BSU36960	ywlB	conserved hypothetical protein	-1.04497	-0.390135	-1.64022	1.45557	0.175824	0.731592	0.60813	0.104204	10				+
BSU14980	ylbE	conserved hypothetical protein	-0.973951	-0.581702	-1.69499	1.38597	0.542432	0.528214	0.273182	0.520837	10				+
BSU33500	copA	copper transporter ATPase	-1.10896	-0.969771	-1.11626	1.64255	0.498607	0.529824	-0.0689766	0.592993	10				+
BSU05790	ydhK	hypothetical protein	-0.976454	-1.00641	-1.1358	1.7553	0.0677826	0.175951	0.548846	0.570779	10				+	-
BSU23540	yqkK	hypothetical protein	-0.921455	-1.06572	-1.23878	1.61738	0.637295	0.277636	0.0814244	0.612217	10				+
BSU36140	ywqO	hypothetical protein	-1.20047	-0.5396	-1.34794	1.58243	0.729383	0.636313	0.0718336	0.0680534	10				+
BSU03580	yczE	integral inner membrane protein regulating antibiotic production	-1.13716	-1.05135	-1.28559	1.34483	0.497526	0.602614	0.517574	0.511549	10				+
BSU03050	ldh	L-lactate dehydrogenase	-1.05713	-0.729535	-1.31261	1.51776	0.196032	0.803821	-0.193937	0.775602	10				+
BSU27970	spoIVFB	membrane metalloprotease	-1.1069	-0.875925	-1.29385	1.57732	0.522979	0.660826	0.22277	0.292787	10				+
BSU31090	ktrA	potassium uptake protein	-0.99068	-0.611485	-1.34416	1.86025	0.263819	0.336922	0.0471685	0.438161	10				+
BSU36970	spoIIR	pro-sigma(E) endopeptidase (stage II sporulation)	-1.10875	-0.669906	-1.2475	1.83734	0.231422	0.325416	0.192183	0.439795	10				+
BSU22150	ypvA	putative ATP-dependent helicase	-1.15022	-0.928731	-1.25067	1.4998	0.691218	0.621313	0.218312	0.298975	10				+
BSU09010	yhcA	putative exporter	-1.06155	-0.966956	-1.31789	1.48969	0.296459	0.447159	0.363185	0.749904	10				+
BSU08800	ygaK	putative FAD-dependent oxido-reductase	-1.15061	-0.674088	-1.23487	1.73602	0.0400665	0.416438	0.176492	0.690556	10				+
BSU08890	ygaO	putative integral inner membrane protein	-1.19949	-0.592881	-1.4411	1.51136	0.154868	0.578761	0.519479	0.469001	10				+
BSU04230	ydaH	putative integral inner membrane protein	-1.0971	-0.820772	-1.28272	1.50178	0.641294	0.87345	-0.0322665	0.216325	10				+
BSU00170	yaaI	putative isochorismatase	-1.00684	-0.672598	-1.31724	1.5808	-0.252587	0.573986	0.939443	0.155038	10				+
BSU14800	ylaJ	putative lipoprotein	-1.37624	-0.560581	-1.15904	1.57589	0.548755	0.73899	-0.0968166	0.329044	10				+
BSU08700	ygaE	putative membrane protein	-1.13386	-0.956722	-1.20256	1.59843	0.492144	0.342178	0.245123	0.61527	10				+
BSU05300	ydeQ	putative NAD(P)H oxidoreductase	-1.06758	-0.900687	-1.40056	1.35611	0.719447	0.667984	0.523742	0.101547	10				+
BSU36150	ywqN	putative oxidoreductase	-1.27738	-0.729946	-1.15506	1.69123	0.324348	0.388663	0.158379	0.599766	10				+
BSU14950	ylbB	putative oxidoreductase	-1.30991	-0.853062	-1.07821	1.59022	0.55385	0.549648	0.043119	0.504341	10				+
BSU09020	yhcB	putative oxidoreductase associated to oxygen stress	-1.15917	-0.939471	-1.28163	1.47597	0.485885	0.346199	0.431475	0.640737	10				+
BSU18899	yozX	putative phage protein	-0.285561	-1.79247	-0.563991	1.69975	0.0122356	0.19983	0.674619	0.0555879	10				+
BSU14810	ylaK	putative phosphate starvation inducible protein	-1.32445	-0.611328	-1.28587	1.56125	0.424149	0.656197	0.255267	0.324779	10				+
BSU18830	pps	putative phosphoenolpyruvate synthase	-1.13136	-0.825206	-1.2529	1.68665	0.222196	0.453123	0.49684	0.350654	10				+
BSU13799	ykzR	putative spore-specific glycosyl hydrolase	-1.25003	-0.662968	-1.34519	1.52981	0.273973	0.637729	0.280254	0.536423	10				+
BSU13790	ykvQ	putative sporulation-specific glycosylase	-1.0673	-0.674612	-1.48393	1.3737	0.291667	0.679325	0.0036116	0.87755	10				+
BSU08990	yhbI	putative transcriptional regulator (MarR family)	-1.15112	-0.842737	-1.27261	1.53736	0.24186	0.461773	0.209262	0.816206	10				+	-
BSU38450	ywaE	putative transcriptional regulator (MarR family)	-1.0826	-0.812147	-1.39897	1.45319	0.523495	0.810648	0.394832	0.111547	10				+
BSU37040	ywkB	putative transporter	-1.02149	-0.872904	-0.972082	2.01466	0.152993	0.262757	0.258388	0.177679	10				+
BSU30700	rpmEB	ribosomal protein L31	-1.1486	-1.1387	-0.880209	1.72768	0.50277	0.318907	0.507674	0.110475	10				+
BSU17300	ebrA	small multidrug resistance efflux transporter	-0.941998	-0.615598	-1.46376	1.58864	0.729204	0.729862	0.0224421	-0.0487953	10				+
BSU28100	ysxE	spore coat protein	-1.02207	-0.537591	-1.59465	1.529	0.104577	0.488558	0.556694	0.475479	10				+
BSU30900	cotS	spore coat protein	-1.32836	-0.724411	-1.30301	1.43406	0.480337	0.581784	0.335784	0.523815	10				+
BSU36050	cotB	spore coat protein (outer)	-1.44664	-0.490628	-1.04241	1.76328	0.528681	0.37882	0.152862	0.156036	10				+
BSU11790	yjcA	sporulation-specific protein	-1.28614	-0.792601	-1.1846	1.56697	0.442611	0.707991	0.353083	0.192685	10				+
BSU_MISC_RNA_59	BSU_MISC_RNA_59	T-box	-1.19457	-0.585591	-1.35387	1.67381	0.294664	0.575153	0.337555	0.252847	10				+
BSU13840	stoA	thiol-disulfide isomerase	-1.21734	-0.872258	-1.2135	1.39792	0.473494	0.970285	0.0598676	0.401536	10				+
BSU40870	ccpB	transcriptional repressor of carbon supply (LacI family)	-1.19952	-0.681345	-1.17833	1.78856	0.352041	0.409008	0.0444884	0.465099	10				+
BSU29900	trmB	tRNA (guanine-N(7)-)-methyltransferase	-1.14749	-0.849406	-1.22438	1.59788	0.699412	0.276616	0.0646505	0.582716	10				+
BSU38460	tyrZ	tyrosyl-tRNA synthetase	-1.09526	-0.931194	-1.14015	1.66362	0.0599088	0.612032	0.148866	0.682174	10				+
BSU13299	ykzO	unknown, putative pseudogene	-1.131	-0.802482	-1.26607	1.52951	0.754406	0.70215	-0.0507562	0.264244	10				+
BSU25070	ispG	4-hydroxy-3-methylbut-2-en-1-yl diphosphate synthase (1-hydroxy-2-methyl-2-(E)-butenyl 4-diphosphate synthase)	-1.17962	-1.09463	-1.18675	1.19917	0.965284	0.617561	0.238927	0.440058	11				+
BSU08630	mutY	A/G-specific adenine glycosylase or DNA-(apurinic or apyrimidinic site) lyase	-1.18445	-0.99714	-1.18068	1.23982	0.930654	0.826435	0.0156881	0.349674	11				+
BSU40420	purA	adenylosuccinate synthetase	-1.08702	-0.908108	-1.18715	1.22962	0.954165	0.387045	-0.336646	0.948097	11				+		-		+
BSU25140	cshB	ATP-dependent RNA helicase; cold shock	-1.23289	-1.02934	-1.25342	1.09366	0.722213	0.86137	0.280919	0.55749	11				+
BSU30340	ytvA	blue light GTP-binding receptor	-1.17441	-1.00603	-1.21415	1.17793	1.04104	0.713109	0.0767656	0.385753	11				+
BSU25690	sda	check point factor coupling initiation of sporulation and replication initiation	-1.21689	-0.82234	-1.36472	1.01968	0.765417	0.811602	-0.0266856	0.833941	11				+
BSU11320	yjzB	conserved hypothetical protein	-1.10365	-1.04766	-1.14102	1.553	0.703925	0.382335	0.0860021	0.567066	11				+
BSU06400	yebE	conserved hypothetical protein	-1.18248	-0.943841	-1.23875	1.425	0.873333	0.398778	0.356021	0.311941	11				+
BSU34810	yvcD	conserved hypothetical protein	-1.17441	-0.830952	-1.29942	1.38358	0.925214	0.445289	0.0288094	0.52189	11				+
BSU19640	yodL	conserved hypothetical protein	-1.2434	-1.10702	-1.11452	1.27681	0.706959	0.522811	0.230494	0.727869	11				+
BSU06410	yebG	conserved hypothetical protein	-1.33147	-1.03667	-1.04787	1.25316	1.00479	0.521211	0.314856	0.321984	11				+
BSU23230	ypuF	conserved hypothetical protein	-1.23189	-1.09536	-1.14258	1.24629	0.841155	0.584738	0.231008	0.566634	11				+
BSU07735	yflB	conserved hypothetical protein	-1.32198	-1.0439	-0.897547	1.23445	0.879122	0.756412	-0.256485	0.649916	11				+
BSU14071	fadG	conserved hypothetical protein	-1.10528	-0.835813	-1.32323	1.2248	1.13933	0.166184	0.0252415	0.708773	11				+
BSU22270	yppE	conserved hypothetical protein	-1.26183	-0.912597	-1.13429	1.21301	1.07514	0.683285	-0.0933444	0.430622	11				+
BSU31430	yugE	conserved hypothetical protein	-1.17379	-0.884232	-1.19678	1.20972	1.26551	0.161151	0.058302	0.560123	11				+
BSU23630	yqkE	conserved hypothetical protein	-1.0253	-1.0449	-1.42797	1.18207	0.699882	0.636947	0.338787	0.640497	11				+
BSU38380	ywbB	conserved hypothetical protein	-1.33181	-0.855017	-1.26592	1.16971	0.85399	0.625618	0.20044	0.602991	11				+
BSU07140	yetF	conserved hypothetical protein	-1.11562	-0.834506	-1.42337	1.15865	0.86413	0.503592	0.0165	0.830628	11				+
BSU00220	yaaL	conserved hypothetical protein	-1.29653	-1.18299	-1.00664	1.1473	0.629885	0.687904	0.195376	0.825697	11				+
BSU28610	yshA	conserved hypothetical protein	-1.12057	-1.07754	-1.26498	1.14159	0.95383	0.729789	0.188579	0.4493	11				+
BSU09810	yhaZ	conserved hypothetical protein	-1.22609	-0.849826	-1.33075	1.11308	0.618529	0.801363	0.0136222	0.860072	11				+
BSU04790	ydcK	conserved hypothetical protein	-1.18952	-1.0148	-1.30042	1.09721	0.768466	0.821367	0.234558	0.583143	11				+
BSU26550	yrkD	conserved hypothetical protein	-1.11348	-1.10084	-1.31717	1.09198	0.729135	0.780545	0.310356	0.619477	11				+
BSU40939	yyzM	conserved hypothetical protein	-1.19685	-1.04906	-1.26057	1.07211	0.991754	0.537777	0.300073	0.604764	11				+
BSU14072	ykzU	conserved hypothetical protein	-1.21405	-0.811492	-1.3031	1.03128	1.17106	0.265629	0.0471849	0.813491	11				+		-
BSU27300	yrrS	conserved hypothetical protein	-1.24657	-0.921211	-1.32449	1.00658	0.937886	0.77436	0.226147	0.547297	11				+
BSU22590	ypiA	conserved hypothetical protein	-1.29582	-0.632936	-1.45624	0.979701	0.814284	0.586788	0.0970371	0.907189	11				+
BSU06270	ydjO	conserved hypothetical protein	-1.26458	-0.964386	-1.26821	0.974514	0.863293	0.831118	0.155566	0.672691	11				+
BSU33510	copZ	copper insertion chaperone and transporter component	-1.08951	-0.944821	-1.27914	1.29676	0.630379	0.672719	-0.142166	0.855784	11				+
BSU25560	holA	DNA polymerase delta subunit	-1.19773	-0.903889	-1.4013	1.01627	0.756033	0.847212	0.251387	0.632015	11				+
BSU00190	dnaX	DNA polymerase III (gamma and tau subunits)	-1.14663	-0.99998	-1.33358	1.20284	0.793807	0.488187	0.278372	0.716988	11				+
BSU28590	polX	DNA polymerase X	-1.19227	-1.073	-1.26629	0.983338	0.886283	0.716683	0.237226	0.708032	11				+
BSU22350	dnaD	DNA-remodelling primosomal protein	-1.24091	-0.985	-1.27677	1.10659	0.741073	0.752083	0.214011	0.688925	11				+
BSU02670	lmrB	efflux transporter; drug-export protein	-1.17986	-1.0758	-1.126	1.33566	0.908518	0.260884	0.192289	0.684306	11				+
BSU22340	nth	endonuclease III	-1.26596	-0.940995	-1.29057	1.08153	0.748296	0.877953	0.264471	0.525276	11				+
BSU07980	pdaA	exported N-acetylmuramic acid deacetylase	-1.13003	-0.853684	-1.28171	1.52407	0.761874	0.514816	0.038344	0.426317	11				+
BSU25060	yqfZ	factor involved in motility	-1.21577	-0.932153	-1.22116	1.32416	0.926018	0.587576	0.086135	0.445199	11				+
BSU08980	yhbH	factor involved in shape determination (sporulation)	-0.878608	-0.806901	-1.56341	1.27321	1.10881	0.424231	0.175311	0.267353	11				+
BSU36550	spoIIQ	forespore protein required for alternative engulfment	-1.07363	-1.03278	-1.38559	0.936741	1.03032	0.628602	0.198225	0.698111	11				+
BSU31070	gbsR	GbsR transcriptional regulator	-1.14193	-1.05173	-1.19587	1.14294	1.02113	0.706446	-0.0379429	0.556968	11				+
BSU18150	xynC	glucuronoarabinoxylan endo-1,4-Î²-xylanase	-1.04788	-0.866907	-1.38614	1.26708	0.676506	0.508755	-0.0986795	0.947266	11				+
BSU35740	tagD	glycerol-3-phosphate cytidylyltransferase	-1.25726	-0.990699	-1.26312	0.998944	0.987958	0.702707	0.27434	0.547124	11				+
BSU02870	adcB	high affinity Zn(II) ABC transporter (permease)	-1.17865	-0.928507	-1.23369	1.49262	0.648466	0.341584	0.213069	0.645104	11				+
BSU22310	recU	Holliday junction resolvase	-1.24705	-0.981274	-1.28279	1.02859	0.850644	0.808361	0.235283	0.588233	11				+
BSU03540	ycxB	hypothetical protein	-1.25776	-1.10218	-1.11927	1.2784	0.630417	0.396749	0.396219	0.777417	11				+
BSU11090	yitR	hypothetical protein	-1.29843	-0.757658	-1.36742	1.25264	0.795797	0.574671	0.30745	0.492961	11				+
BSU06390	yebD	hypothetical protein	-1.13768	-0.606584	-1.47671	1.23177	1.12963	0.396946	0.00862843	0.454004	11				+
BSU03690	yczF	hypothetical protein	-1.15528	-0.968562	-1.25969	1.22778	0.627765	0.936471	-0.00999329	0.601501	11				+
BSU11080	yitQ	hypothetical protein	-1.24564	-1.03982	-1.2248	1.16107	0.769495	0.736496	0.54179	0.301408	11				+
BSU33029	yuzO	inhibitor of YjbH-mediated proteolysis of Spx	-1.17607	-0.910407	-1.37861	1.15278	0.881305	0.588741	0.220465	0.621802	11				+
BSU09860	khtT	K+/H+ antiporter for K+ efflux	-1.21603	-0.977285	-1.23469	0.821956	1.19805	0.226392	0.289601	0.89201	11				+
BSU13500	ktrD	K+-transporting ATPase	-1.13955	-1.03339	-1.20032	1.42932	0.61465	0.686268	0.104357	0.538669	11				+
BSU07710	ltaS	lipoteichoic acid synthase	-1.18145	-0.914703	-1.23299	1.46094	0.800427	0.492819	0.108508	0.46644	11				+
BSU03060	lctP	L-lactate permease	-1.16518	-0.882829	-1.22966	1.3622	0.414471	0.779201	-0.116529	0.838328	11				+
BSU_MISC_RNA_54	BSU_MISC_RNA_54	Lysine	-1.15959	-1.06561	-1.27637	1.16702	0.70023	0.690242	0.23083	0.713245	11				+
BSU33330	lysP	lysine permease	-1.1254	-0.992646	-1.26175	1.29066	0.793003	0.204533	0.211275	0.880325	11				+
BSU13300	mgtE	magnesium transporter	-1.15693	-0.97038	-1.27994	1.15887	0.628175	0.892044	-0.0121917	0.740359	11				+				+
BSU39760	mmsA	methylmalonate-semialdehyde dehydrogenase	-1.1986	-0.892391	-1.11825	1.22931	0.977429	0.258395	-0.222224	0.966329	11				+
BSU29000	nrdR	negative regulator of transcription of ribonucleotide reductase nrd genes and operons	-1.16941	-0.997863	-1.33481	1.20025	0.681894	0.73304	0.34652	0.540379	11				+
BSU35240	ctpB	PDZ-containing carboxyl-terminal protease processing protease	-1.19124	-0.699985	-1.49221	1.25857	0.832775	0.295169	0.53543	0.46149	11				+
BSU37010	prfA	peptide chain release factor 1	-1.18856	-1.04714	-1.27827	1.06324	0.86133	0.680756	0.221695	0.686946	11				+
BSU32150	paiA	polyamine N-acetyltransferase	-1.18097	-0.956046	-1.19249	1.37873	1.02795	0.289153	0.433659	0.200007	11				+
BSU35840	tagT	protein involved in cell wall teichoic acid biosynthesis	-1.14059	-0.984191	-1.21241	1.28408	0.983353	0.642084	-0.0515954	0.479266	11				+
BSU19380	yojO	putative activator of nitric oxide reductase	-1.2098	-0.97472	-1.28159	1.18927	0.727625	0.55514	0.182572	0.811501	11				+
BSU27280	yrrT	putative AdoMet-dependent methyltransferase	-1.00405	-0.696788	-1.50461	0.991104	1.25861	-0.064865	0.235421	0.78518	11				+		-
BSU33980	yvbT	putative alkanal monooxygenase	-1.1606	-0.925922	-1.22712	1.26656	1.044	0.566033	-0.0813525	0.518406	11				+
BSU00400	yabE	putative cell wall shaping enzyme	-1.21161	-0.963378	-1.22119	1.43416	0.666258	0.402075	0.287349	0.606332	11				+
BSU11079	yizB	putative DNA/RNA binding protein	-1.19106	-0.862485	-1.4571	1.10599	0.747946	0.633215	0.57092	0.452571	11				+
BSU32140	paiB	putative enzyme	-1.14898	-0.893852	-1.36329	1.28945	0.946738	0.347137	0.457947	0.364853	11				+
BSU23370	ypuA	putative exported protein	-1.1389	-0.948907	-1.23837	1.27176	1.09196	0.363243	0.0278634	0.57135	11				+
BSU27530	yrvN	putative helicase associated protein (ATPase, AAA family)	-1.19389	-0.997454	-1.23559	1.14767	1.00939	0.766995	0.217809	0.285077	11				+
BSU31420	yugF	putative hydrolase	-1.07255	-1.02798	-1.36165	1.23808	0.830072	0.598782	0.252381	0.54287	11				+
BSU26910	yraK	putative hydrolase	-1.32841	-0.894481	-1.18054	1.07574	0.834391	0.955975	0.0138183	0.523509	11				+
BSU28180	ysxD	putative integral inner membrane protein	-1.2077	-0.9979	-1.30156	1.20616	0.753423	0.513734	0.392837	0.641009	11				+
BSU35280	yvjA	putative integral inner membrane protein	-1.2601	-0.520325	-1.48264	1.16917	0.815607	0.476681	-0.0249479	0.826554	11				+
BSU06380	yebC	putative integral inner membrane protein	-1.12746	-0.948	-1.2713	1.1508	1.08449	0.742442	-0.0324325	0.401465	11				+
BSU40520	yybS	putative integral inner membrane protein	-1.13314	-1.00024	-1.35922	1.11661	0.594	0.866521	0.235836	0.679631	11				+
BSU29920	ytmP	putative kinase/phosphotransferase	-1.21159	-0.892704	-1.33734	1.11068	0.845247	0.780557	0.0873397	0.617819	11				+
BSU00270	yaaO	putative lysine decarboxylase	-1.19498	-0.928472	-1.26607	1.26946	0.826624	0.793268	0.0800245	0.420137	11				+
BSU10160	yhgE	putative methyl-accepting protein	-1.19726	-0.966795	-1.17423	1.30182	0.779918	0.234365	0.0794174	0.942774	11				+
BSU19390	yojN	putative nitric-oxide reductase	-1.18548	-0.862166	-1.25808	1.45951	0.774604	0.459623	0.0415916	0.570398	11				+
BSU01580	ybaR	putative permease	-1.20792	-0.916552	-1.26678	1.39205	0.832662	0.467542	0.317045	0.381957	11				+
BSU03550	ycxC	putative permease	-1.16058	-1.17621	-1.20416	0.925753	0.958835	0.612221	0.273811	0.770331	11				+
BSU17470	ynxB	putative phage protein	-1.25574	-0.725408	-1.30388	1.38489	0.713925	0.478305	-0.0267491	0.734649	11				+
BSU19650	yodM	putative phospholipid phosphatase	-1.16237	-0.922933	-1.19115	1.49883	0.829154	0.555136	0.0253432	0.367992	11				+
BSU09480	yhdI	putative PLP-dependent transcriptional regulator	-1.19258	-1.04	-1.28108	1.17477	0.84315	0.472955	0.418481	0.604304	11				+
BSU38710	yxlA	putative purine-cytosine permease	-1.02983	-0.926287	-1.41204	1.11372	0.701817	0.723678	-0.0791778	0.908121	11				+
BSU27670	spoVB	putative putative translocase with flippase function for teichoic acid synthesis; involved in spore cortex synthesis (stage V sporulation)	-1.10457	-0.815468	-1.24777	1.35128	1.05684	0.265416	-0.212498	0.706779	11				+
BSU36950	ywlC	putative ribosome maturation factor; RNA binding protein	-1.2236	-0.958694	-1.34057	1.16639	0.672149	0.667349	0.585404	0.431578	11				+
BSU09470	yhdH	putative sodium-dependent transporter	-1.16875	-1.03151	-1.31839	1.01287	0.936465	0.74657	0.28262	0.540126	11				+
BSU32020	yuiH	putative sulfite oxidase	-0.905351	-0.863504	-1.57958	1.15451	0.835245	0.766903	0.0258288	0.565953	11				+
BSU05290	ydeP	putative transcriptional regulator	-1.1382	-0.965638	-1.38836	1.23576	0.639467	0.386088	0.646011	0.584877	11				+
BSU33030	yuxN	putative transcriptional regulator	-1.11713	-0.941865	-1.32655	1.23359	1.0231	0.551092	0.107122	0.470654	11				+
BSU33990	yvbU	putative transcriptional regulator (LysR family)	-0.97841	-0.907709	-1.34501	1.44297	0.810898	0.772368	-0.0595179	0.264407	11				+
BSU36160	ywqM	putative transcriptional regulator (LysR family)	-1.15467	-0.939333	-1.37679	0.982448	0.762067	0.819472	0.0927084	0.814099	11				+
BSU34480	yvdT	putative transcriptional regulator (TetR/AcrR family)	-1.19029	-0.797121	-1.11156	1.2964	0.890116	0.69983	-0.496565	0.709192	11				+				+
BSU02650	pcp	pyrrolidone-carboxylate peptidase	-1.22813	-1.05128	-1.12865	1.31076	0.538084	0.696191	0.0794302	0.783598	11				+
BSU40440	dnaC	replicative DNA helicase	-1.19306	-1.05463	-1.25228	1.07217	0.898391	0.807498	0.245033	0.476879	11				+
BSU05970	rex	Rex transcription repressor	-1.25132	-0.8818	-1.36698	0.979629	0.817959	0.604223	0.240069	0.858221	11				+
BSU13450	sigI	RNA polymerase sigma factor	-1.12221	-0.966909	-1.23675	1.14342	1.13328	0.758066	-0.0380641	0.329165	11				+
BSU29010	speD	S-adenosylmethionine decarboxylase	-1.24314	-0.999842	-1.22682	1.19935	0.898891	0.579756	0.231942	0.559866	11				+
BSU14620	slp	small peptidoglycan-associated lipoprotein	-1.14464	-0.885007	-1.22669	1.38358	0.875348	0.66952	-0.167165	0.495054	11				+
BSU16740	spoVFB	spore dipicolinate synthase subunit B	-1.20886	-0.772794	-1.48945	1.1837	0.601763	0.524571	0.508086	0.65299	11				+
BSU35710	tagG	teichoic acid precursors permease	-1.20085	-0.943444	-1.34967	1.19498	0.717597	0.684099	0.320601	0.576688	11				+
BSU35760	tagB	teichoic acid primase, CDP-glycerol:N-acetyl-beta-d-mannosaminyl-1, 4-N-acetyl-d-glucosaminyldiphosphoundecaprenyl glycerophosphotransferase	-1.24435	-0.942456	-1.30826	1.1212	0.794723	0.82274	0.368674	0.387724	11				+
BSU00280	tmk	thymidylate kinase	-1.22904	-0.94969	-1.25102	1.22265	0.84024	0.681549	0.0953762	0.589935	11				+
BSU24320	nusB	transcription termination factor NusB	-1.20005	-1.06319	-1.19073	1.01396	0.855997	0.654932	0.022809	0.906278	11				+			-	+
BSU39770	iolR	transcriptional regulator (DeoR family)	-1.14044	-0.957516	-1.21261	1.35397	0.965702	0.201575	0.0830556	0.706261	11				+
BSU07820	treR	transcriptional regulator (GntR family)	-1.2634	-0.861865	-1.27584	1.35316	0.540566	0.533088	0.212206	0.762083	11				+
BSU05850	gmuR	transcriptional regulator (GntR family)	-1.29526	-0.910037	-1.25561	1.16755	0.728875	0.813066	0.175979	0.575427	11				+
BSU23520	fur	transcriptional regulator for iron transport and metabolism	-1.26677	-0.844891	-1.34751	1.22297	0.704262	0.753835	0.428076	0.350027	11				+
BSU25490	hrcA	transcriptional regulator of heat-shock genes	-1.17588	-1.02117	-1.28188	1.22519	0.896605	0.452835	0.530797	0.373504	11				+		-
BSU10560	ntdR	transcriptional regulator of the ntd operon; (LacI family)	-1.06536	-0.921728	-1.19673	1.07571	1.22848	0.191626	-0.223258	0.911261	11				+
BSU02680	lmrA	transcriptional repressor of lmrAB and yxaGH operons	-1.13534	-0.920421	-1.33987	1.23607	0.835467	0.297317	0.176359	0.850416	11				+
BSU25000	pbpA	transpeptidase (penicillin-binding protein 2A)	-1.19761	-1.03995	-1.29034	1.04471	0.866669	0.752973	0.295934	0.567611	11				+
BSU41020	trmE	tRNA modification GTPase	-1.20072	-0.975052	-1.26285	1.24038	0.945047	0.567881	0.233566	0.451744	11				+
BSU41010	trmF	tRNA uridine 5-carboxymethylaminomethyl modification enzyme	-1.2251	-0.999557	-1.32622	0.994522	0.90434	0.664089	0.442749	0.545175	11				+
BSU_TRNA_7	trnSL-Ser1	tRNA-Ser	-1.19206	-1.01823	-1.3184	1.14885	0.758431	0.437294	0.500818	0.683306	11				+
BSU35730	tagE	UDP-glucose:polyglycerol phosphate alpha-glucosyltransferase	-1.23037	-1.00645	-1.28875	1.05578	0.853698	0.632712	0.285445	0.697933	11				+
BSU_MISC_RNA_52	BSU_MISC_RNA_52	ydaO-yuaA	-1.41311	-1.08088	-0.982551	1.18245	0.745377	0.713326	0.247582	0.587801	11				+
BSU07180	yetI	split paralog of RsbR (with YetI)	-1.18663	-0.95896	-1.29102	1.16598	1.02742	0.613875	0.226382	0.402948	11				+
BSU38740	cydC	ABC membrane transporter (ATP-binding protein) required for cytochrome bd function	-0.77158	-0.800632	-1.18042	0.292596	-0.424082	1.90366	0.501135	0.479326	12				+		+
BSU32530	pucF	allantoate amidohydrolase	-0.724019	-0.613466	-0.737721	-0.436266	-0.113305	2.27083	-0.0806659	0.434615	12						+
BSU32410	pucH	allantoinase	-0.786361	-0.488163	-0.875279	-0.528584	-0.185543	2.12488	-0.00140375	0.740452	12						+
BSU34890	hisH	amidotransferase (glutaminase)	-0.850749	-0.693831	-0.895648	-0.427764	-0.590236	1.63701	0.662557	1.15866	12				+		+	-
BSU32040	yuiF	amino acid transporter	-1.01645	-0.849298	-1.08817	0.244673	-0.360754	1.59539	0.391706	1.08291	12				+		+	-	+
BSU37760	rocC	arginine/ornithine permease	-0.697914	-0.545275	-0.772995	-0.589452	-0.195102	2.19381	0.646676	-0.0397428	12						+	-
BSU34920	hisG	ATP phosphoribosyltransferase	-0.833868	-0.66257	-0.871709	-0.490944	-0.587277	1.65414	0.598076	1.19415	12						+	-
BSU03789	yczN	conserved hypothetical protein	-0.677046	-0.854234	-0.886862	-0.546433	-0.336567	1.7851	1.13066	0.385378	12						+
BSU38760	cydA	cytochrome bd ubiquinol oxidase (subunit I)	-0.910431	-0.616086	-1.043	0.439649	-0.283151	2.09062	0.0996787	0.22272	12						+
BSU38750	cydB	cytochrome bd ubiquinol oxidase (subunit II)	-0.786806	-0.703146	-1.02077	0.143036	-0.250293	2.14722	0.376894	0.0938652	12						+
BSU37780	rocA	delta-1-pyrroline-5 carboxylate dehydrogenase	-0.704298	-0.573961	-0.751836	-0.554551	-0.386491	2.1373	0.760923	0.0729143	12						+
BSU25270	glyQ	glycyl-tRNA synthetase (alpha subunit)	-0.96792	-0.71691	-1.00157	-0.240114	-0.361147	1.63294	0.425863	1.22886	12				+		+
BSU25260	glyS	glycyl-tRNA synthetase (beta subunit)	-0.953704	-0.749278	-0.983138	-0.245638	-0.299156	1.71546	0.356766	1.15869	12				+		+
BSU34910	hisD	histidinol dehydrogenase	-0.829655	-0.658053	-0.856574	-0.492579	-0.592694	1.73381	0.616443	1.0793	12						+	-
BSU34930	hisZ	histidyl-tRNA synthetase component of ATP phophoribosyltransferase	-0.789324	-0.614826	-0.893476	-0.510251	-0.622955	1.69223	0.571633	1.16697	12						+	-
BSU34870	hisF	imidazole glycerol phosphate synthase subunit	-0.755542	-0.650618	-0.857558	-0.523312	-0.620015	1.77355	0.559322	1.07417	12						+	-
BSU34900	hisB	imidazoleglycerol-phosphate dehydratase	-0.778817	-0.636098	-0.868785	-0.521931	-0.645381	1.69459	0.622316	1.13411	12						+	-
BSU22660	trpC	indol-3-glycerol phosphate synthase	-0.929073	-0.479682	-1.02134	-0.447181	-0.564714	1.6585	0.848825	0.934666	12						+
BSU34450	sacB	levansucrase	-1.00901	-0.524618	-1.12318	-0.300517	-0.347177	1.72117	0.887594	0.695737	12						+
BSU40340	rocD	ornithine aminotransferase	-0.685068	-0.589603	-0.826047	-0.559391	-0.470179	2.08519	0.713031	0.332064	12						+
BSU22650	trpF	phosphoribosyl anthranilate isomerase	-0.857968	-0.604166	-1.06617	-0.440814	-0.423336	1.70129	0.666414	1.02475	12						+
BSU34860	hisI	phosphoribosyl-AMP cyclohydrolase; phosphoribosyl-ATP pyrophosphohydrolase	-0.845965	-0.700185	-0.864194	-0.439767	-0.595893	1.65736	0.618367	1.17027	12				+		+	-
BSU34880	hisA	phosphoribosylformimino-5-aminoimidazole carboxamide ribotide isomerase	-0.802032	-0.638335	-0.882834	-0.514423	-0.605474	1.71103	0.630463	1.1016	12						+	-
BSU06550	yecA	putative amino acid/polyamine permease	-0.716476	-0.796722	-0.994139	-0.524568	0.176943	1.64463	-0.143115	1.35345	12						+		+
BSU10570	yhjN	putative integral inner membrane protein	-0.855244	-0.627756	-0.963821	-0.492816	-0.165002	1.91398	0.984743	0.205916	12						+
BSU12880	ykcB	putative integral membrane protein; putative glycosyl transferase	-0.771565	-0.281752	-0.897584	-0.425766	-0.406675	2.23812	0.185521	0.359701	12						+
BSU37770	rocB	putative N-deacylase involved in arginine and ornithine utilization	-0.666371	-0.49117	-0.743933	-0.568896	-0.334222	2.21226	0.654201	-0.0618716	12						+	-
BSU03740	yclI	putative transporter	-0.617041	-0.360965	-0.77134	-0.0460041	-0.258931	2.4004	-0.134228	-0.211891	12						+
BSU32520	pucG	S-ureidoglycine-glyoxylate aminotransferase	-0.645683	-0.656195	-0.772505	-0.456651	-0.261909	2.17547	-0.112752	0.730226	12						+
BSU22640	trpB	tryptophan synthase (beta subunit)	-0.905052	-0.640228	-0.77875	-0.517391	-0.449956	1.94584	0.634939	0.710602	12						+
BSU24130	prpD	2-methylcitrate dehydratase	-1.10438	-0.37901	-1.5044	0.3357	0.513562	1.36372	-0.259559	1.03437	13				+
BSU38730	cydD	ABC membrane transporter (ATP-binding protein) required for cytochrome bd function	-1.1057	-0.57329	-1.20996	0.687784	-0.293164	1.7805	0.376997	0.336833	13				+		+
BSU03410	bglC	aryl-phospho-beta-d-glucosidase	-1.07655	-0.797922	-1.30707	0.452971	0.248501	1.69389	0.233878	0.552309	13				+
BSU16799	ylzJ	conserved hypothetical protein	-1.36231	-0.832922	-1.07267	1.20192	0.207183	1.08243	-0.0236265	0.800003	13				+
BSU25720	yqeD	conserved hypothetical protein	-1.25669	-0.88922	-1.30034	0.862585	0.438848	1.15033	0.193337	0.801157	13				+
BSU12140	yjgA	conserved hypothetical protein	-1.34027	-0.912189	-1.21843	0.826992	0.558958	1.17483	0.235635	0.674471	13				+
BSU22849	ypzH	conserved hypothetical protein	-1.22401	-1.14015	-1.0428	0.826104	0.473727	1.2062	0.0340455	0.866885	13				+
BSU30570	ytmB	conserved hypothetical protein	-1.25629	-0.974584	-1.22117	0.663219	0.471305	1.32339	0.305789	0.688343	13				+
BSU33490	copB	copper(I)-transporting ATPase	-1.15369	-0.764994	-1.23677	0.844185	0.07525	1.57962	0.578449	0.0779479	13				+		+
BSU31140	cdoA	cysteine dioxygenase	-1.41717	-0.670698	-1.27399	0.982147	0.00648809	0.9822	0.5909	0.800125	13				+
BSU17620	yncB	DNA nuclease, lipoprotein	-0.95787	-0.568879	-1.70001	0.70835	0.302867	1.03808	0.0864771	1.09098	13				+
BSU13090	ykkC	efflux transporter	-1.12336	-0.967735	-1.23931	0.915085	0.38233	1.40618	0.0806732	0.546132	13				+
BSU13100	ykkD	efflux transporter	-1.0726	-0.805811	-1.2225	0.874137	0.296379	1.66018	-0.0395715	0.30979	13				+
BSU14830	glsB	glutaminase	-1.14523	-0.905211	-1.35903	0.60306	0.0710929	1.23374	0.794693	0.706885	13				+
BSU09300	glpD	glycerol-3-phosphate oxidase	-0.957051	-0.88468	-1.17285	0.273996	-0.0517811	1.52214	0.0332705	1.23695	13				+
BSU33000	htrB	HtrA-like serine protease	-1.14343	-0.967528	-1.20699	0.632746	0.559118	1.55712	0.294053	0.274911	13				+
BSU14720	ylaB	hypothetical protein	-0.602654	-0.278952	-1.48113	0.825593	-0.967927	1.20242	0.175674	1.12698	13				+
BSU17900	sirA	inhibitor of DNA replication	-1.26302	-0.412281	-1.42663	0.27742	0.362657	1.29896	0.0212539	1.14163	13				+
BSU30830	menF	menaquinone-specific isochorismate synthase	-1.20018	-0.963383	-1.24934	0.610494	0.144078	1.18747	0.430996	1.03986	13				+
BSU37810	spsL	nucleotide sugar epimerase	-1.31032	-0.545301	-1.25938	0.945593	0.0170277	1.51336	0.246075	0.392947	13				+
BSU16790	tepA	protein export-enhancing factor	-1.46167	-0.740483	-1.11974	0.957827	-0.0448117	1.05205	0.439002	0.917828	13				+
BSU34670	yvdA	putative carbonic anhydrase	-1.18771	-0.855929	-1.35511	0.713449	0.431155	1.38973	0.533562	0.330848	13				+
BSU04540	ydbO	putative cation efflux system	-1.01197	-1.12667	-1.17351	0.595971	0.0724004	1.46728	0.339243	0.83725	13				+
BSU08000	yfjQ	putative divalent cation transport protein	-1.25316	-1.0226	-1.14217	1.02706	0.247148	1.03157	0.181375	0.930772	13				+
BSU31480	yuxJ	putative exporter	-1.1733	-1.06555	-1.1986	0.62793	0.2667	1.3458	0.427802	0.769226	13				+
BSU09830	yhaX	putative hydrolase	-0.953195	-0.731168	-1.21616	0.203072	0.165071	1.90326	0.00714273	0.621977	13				+
BSU35560	tuaF	putative hydrolase involved in teichuronic acid synthesis	-1.18099	-0.632225	-1.54565	1.12471	0.24261	0.996194	0.448083	0.547269	13				+
BSU05690	ydhB	putative integral inner membrane protein	-1.11553	-0.773275	-1.2494	1.21605	-0.0332494	1.35134	0.0694625	0.534603	13				+		+
BSU33560	yvaD	putative integral inner membrane protein	-1.10312	-0.956796	-1.16462	0.502402	0.0981995	1.51029	0.139581	0.974068	13				+
BSU25700	yqeF	putative lipoprotein; putative esterase	-1.25857	-0.978317	-1.26001	0.862785	0.37755	1.16798	0.426777	0.661806	13				+
BSU33350	yvsG	putative membrane hydrolase	-1.04282	-1.01458	-1.29088	0.541177	0.457967	1.37642	0.0700791	0.902627	13				+
BSU10290	yhfN	putative membrane metalloprotease	-1.17567	-0.657514	-1.47146	0.376557	0.382848	1.3734	0.303863	0.867973	13				+
BSU33690	yvaQ	putative methyl-accepting transducer	-1.0882	-1.01386	-1.29025	0.880182	0.343271	1.08728	0.0593732	1.0222	13				+
BSU32100	yumB	putative NAD-disulfide oxidoreductase	-0.922672	-0.870078	-1.42296	1.2764	-0.0670842	0.987644	0.163855	0.854894	13				+
BSU05190	ydeG	putative permease	-1.07073	-1.03431	-1.25762	0.797974	0.355557	1.47195	0.385643	0.351543	13				+
BSU38230	ywcB	putative phage protein (superinfection immunity)	-1.13911	-0.24961	-1.43026	0.517036	0.303968	1.78118	-0.0305989	0.247392	13				+
BSU05370	ydfD	putative PLP-dependent transcriptional regulator	-1.24501	-0.658552	-1.27446	0.608795	0.141015	1.63514	0.31491	0.478165	13				+
BSU35570	tuaE	putative polymerase of teichuronic acid repeating units	-1.27829	-0.880502	-1.31191	0.748183	0.401195	1.13883	0.314873	0.867622	13				+
BSU28670	ysfB	putative regulator	-1.21038	-0.725181	-1.44623	0.62767	0.454151	1.19241	0.178219	0.929342	13				+
BSU36270	ywqB	putative replication initiation protein	-1.19045	-0.757978	-1.44228	0.555052	0.339262	1.25876	0.34076	0.896866	13				+
BSU33580	yvaF	putative transcriptional regulator	-1.3299	-0.839782	-1.2575	0.985902	0.316015	1.1389	0.281753	0.70461	13				+
BSU18820	yobB	putative transcriptional regulator from bacteriophage	-1.49095	-0.632166	-1.23481	0.733883	0.176374	1.24401	0.527604	0.67606	13				+
BSU23800	proI	pyrroline-5-carboxylate reductase	-1.11145	-0.956748	-1.33558	0.645769	0.0986559	1.31445	0.614853	0.730052	13				+
BSU27980	spoIVFA	regulator of SpoIVFB (stage IV sporulation)	-0.79994	-0.922442	-1.56661	1.25342	0.0195598	0.932055	0.42521	0.658749	13				+
BSU31200	yulC	rhamnulokinase	-1.09414	-0.969567	-1.3322	0.806206	0.596617	1.28546	0.054356	0.653261	13				+
BSU06850	yeeK	spore associated protein	-1.13312	-0.786352	-1.46738	0.735849	0.489078	1.30793	0.216671	0.637323	13				+
BSU08100	acoR	transcriptional regulator	-1.08403	-0.607671	-1.60337	0.46399	0.0853229	1.21159	0.673633	0.860533	13				+
BSU36600	mta	transcriptional regulator (MerR family)	-1.14311	-1.023	-1.16712	1.02629	0.257882	1.3605	0.148284	0.540264	13				+
BSU23330	ypuC2	part of the ypuC pseudogene	-0.880174	-1.0718	-1.34855	0.876883	0.540389	1.37203	-0.0475986	0.558817	13				+
BSU24030	bkdB	branched-chain alpha-keto acid dehydrogenase E2 subunit (lipoamide acyltransferase)	-0.94214	-0.626921	-0.951137	-0.433162	-0.1556	0.650734	0.46821	1.99002	14								+
BSU31350	pgi	glucose-6-phosphate isomerase	-0.990843	-0.778311	-1.11636	-0.199768	-0.0247568	0.648594	0.649494	1.81195	14				+				+
BSU29680	acsA	acetyl-CoA synthetase	-1.15841	-0.766397	-1.12341	-0.289427	0.657127	0.409719	0.61246	1.65834	14				+
BSU18360	galM	aldose-1-epimerase	-0.927097	-0.479444	-1.09127	-0.177429	-0.251981	1.12132	-0.0289323	1.83482	14								+
BSU35430	flgM	anti-sigma factor repressor of sigma(D)-dependent transcription	-0.931118	-0.817907	-0.807605	-0.281091	0.0443297	0.399924	0.273001	2.12047	14								+
BSU11570	cwlQ	bifunctional muramidase and soluble-lytic transglycosylase	-1.01998	-0.872527	-1.09958	-0.0527051	0.0938974	0.677991	0.452734	1.82017	14				+				+
BSU24050	bkdAA	branched-chain alpha-keto acid dehydrogenase E1 subunit	-0.949973	-0.713428	-0.914077	-0.34317	-0.211808	0.61698	0.534576	1.9809	14				+		+		+
BSU06090	ydiR	BsuM restriction component	-1.01961	-0.735574	-1.09991	-0.258536	0.144789	1.0156	0.207629	1.74562	14								+
BSU07590	citT	CitT two-component response regulator, phosphorylated, CitT two-component response regulator	-0.773186	-0.820043	-0.876648	-0.488571	-0.0328187	0.477481	0.44023	2.07356	14								+
BSU24780	yqgY	conserved hypothetical protein	-0.987799	-0.882002	-0.911683	-0.0543126	0.226339	0.297995	0.261095	2.05037	14				+				+
BSU26920	yraJ	conserved hypothetical protein	-1.07114	-0.723864	-0.913967	-0.0731057	-0.000116118	0.451099	0.280249	2.05085	14								+
BSU27190	yrzI	conserved hypothetical protein	-0.91627	-0.665681	-1.07661	-0.175965	0.44177	0.297433	0.0356171	2.0597	14				+				+
BSU39280	yxxE	conserved hypothetical protein	-0.822767	-1.01294	-0.786297	-0.178679	0.0928633	0.389523	0.210668	2.10763	14								+
BSU11280	yjaU	conserved hypothetical protein	-1.11124	-0.603336	-1.01753	-0.268989	0.275468	0.637094	0.141316	1.94722	14								+
BSU40230	yydA	conserved hypothetical protein	-0.967077	-0.909113	-0.986664	-0.347919	0.0838663	0.779828	0.551379	1.7957	14				+				+
BSU04600	ydbT	conserved hypothetical protein	-0.904435	-0.774675	-0.990257	-0.348821	-0.145391	0.665808	0.579661	1.91811	14				+				+
BSU04070	ycsI	conserved hypothetical protein	-0.892109	-0.761936	-1.00951	-0.527108	0.71077	0.222798	0.346058	1.91104	14				+	+			+
BSU06100	ydiS	DNA restriction enzyme component	-0.81244	-0.702678	-0.95539	-0.497413	-0.0723985	0.67853	0.334925	2.02686	14								+
BSU38090	vpr	extracellular serine protease	-1.02236	-0.676121	-1.12229	-0.0556646	0.313182	0.371794	0.202024	1.98944	14				+				+
BSU16230	fliH	flagellar export apparatus component	-0.978061	-0.682829	-1.00628	-0.687283	0.308212	0.773266	0.497731	1.77525	14								+
BSU16280	flgD	flagellar hook assembly protein	-0.887102	-0.793599	-0.972293	-0.672332	0.233146	0.69482	0.576158	1.8212	14								+
BSU35410	flgK	flagellar hook-filament junction	-0.893791	-0.722159	-1.00311	-0.338348	-0.0300566	0.613748	0.361	2.01271	14				+				+
BSU35400	flgL	flagellar hook-filament junction	-0.963008	-0.815877	-0.984934	-0.364456	0.0750625	0.666855	0.483829	1.90253	14				+				+
BSU16270	fliK	flagellar hook-length control protein	-0.879101	-0.710914	-0.949246	-0.711673	0.185471	0.66634	0.507489	1.89163	14								+
BSU16310	fliM	flagellar motor switching and energizing component	-0.899823	-0.755164	-0.940163	-0.656405	0.0400971	0.780793	0.607073	1.82359	14								+
BSU16250	fliJ	flagellar synthesis chaperone	-0.948516	-0.623355	-1.11499	-0.504054	0.222697	0.549009	0.525061	1.89415	14								+
BSU40040	glxK	glycerate kinase	-1.02103	-0.812624	-0.888523	0.0701728	-0.163355	0.694009	0.126767	1.99458	14								+
BSU37730	bacB	H2HPP isomerase	-0.850056	-0.56049	-1.18549	-0.414741	0.0559577	0.429442	0.552224	1.97316	14				+				+
BSU37680	ywfH	H2HPP reductase	-0.927579	-0.689086	-1.28372	-0.409614	0.541806	0.378557	0.667094	1.72254	14				+
BSU17350	ymzC	hypothetical protein	-1.05244	-0.808987	-0.809345	-0.297375	-0.0941294	0.767645	0.352456	1.94218	14								+
BSU25050	yqgA	hypothetical protein	-0.927698	-0.687086	-1.00516	-0.386513	-0.125124	0.549202	0.63699	1.94539	14				+				+
BSU10250	lplJ	lipoate-protein ligase	-1.06391	-0.91086	-1.05679	-0.306086	0.332494	0.643471	0.673613	1.68807	14				+
BSU34370	epsA	modulator of protein tyrosine kinase EpsB	-0.662423	-0.665479	-0.842565	-0.437122	-0.0345434	0.840552	-0.300621	2.1022	14								+
BSU11540	pepF	oligoendopeptidase F	-0.963579	-0.811388	-1.06145	-0.248892	0.0795004	0.48829	0.622024	1.89549	14				+				+
BSU34700	psdA	peptide antibiotic ABC transporter (ATP-binding protein)	-1.05193	-0.725972	-0.998563	-0.192097	-0.126623	0.850324	0.38977	1.85509	14								+
BSU37660	pta	phosphotransacetylase	-0.975957	-0.774021	-1.02399	-0.119208	-0.188761	0.642719	0.526057	1.91316	14				+				+
BSU34360	epsB	protein tyrosine kinase	-0.872308	-0.712431	-1.11423	-0.337374	-0.0172793	1.06891	0.197432	1.78728	14				+				+
BSU14220	ykuU	putative 2-cys peroxiredoxin	-0.909966	-0.738446	-0.905462	-0.145311	-0.262527	0.697494	0.219168	2.04505	14								+
BSU31840	yueD	putative aromatic compound reductase	-1.04424	-0.806909	-1.08694	-0.0239384	0.151169	0.372214	0.533202	1.90545	14				+				+
BSU13960	ykwC	putative beta-hydroxyacid dehydrogenase	-0.997351	-0.778644	-1.03862	-0.0698481	0.172943	0.204684	0.5113	1.99554	14				+				+
BSU04060	ycsG	putative branched chain amino acids transporter	-0.939268	-0.728933	-1.05629	-0.464846	0.71597	0.265315	0.318574	1.88947	14				+	+			+
BSU07210	yetK	putative efflux transporter	-0.892346	-0.790256	-0.992324	-0.23444	0.160989	0.0919085	0.629388	2.02708	14				+				+
BSU36390	flhP	putative flagellar hook-basal body protein	-1.03931	-0.729398	-1.01864	-0.210254	-0.019806	0.666302	0.434696	1.91642	14				+				+
BSU35420	yvyG	putative flagellar protein	-0.909087	-0.630597	-1.0253	-0.313495	-0.0169013	0.563597	0.274297	2.05748	14				+				+
BSU19420	yojK	putative glycosyltransferase	-0.95566	-0.645847	-1.12556	-0.0782357	0.11589	0.703321	0.014221	1.97187	14								+
BSU29950	ytlQ	putative hydrolase	-0.905163	-0.827759	-1.06675	-0.149825	-0.112002	0.662702	0.490088	1.90871	14				+				+
BSU17090	pksB	putative hydrolase	-0.885364	-0.669553	-1.28161	-0.169003	-0.0146575	0.814242	0.395721	1.81023	14				+				+
BSU04080	kipI	putative inhibitor of the autophosphorylation reaction of KinA	-0.850065	-0.667514	-0.908113	-0.432942	0.429913	0.100977	0.185228	2.14252	14				+				+
BSU07200	yetJ	putative integral inner membrane protein	-1.02246	-0.835249	-1.01981	-0.408631	0.322602	0.400888	0.780538	1.78212	14				+				+
BSU40980	yyaB	putative integral inner membrane protein	-0.694926	-1.0414	-0.777751	-0.457351	-0.0422075	0.642909	0.350743	2.01999	14								+
BSU16260	ylxF	putative kinesin-like protein	-0.855263	-0.855828	-0.913753	-0.647653	0.211072	0.665247	0.518479	1.8777	14								+
BSU31540	nupN	putative lipoprotein	-0.797322	-0.757337	-0.838692	-0.523669	0.362144	0.181954	0.229004	2.14392	14								+
BSU10240	yhfI	putative metal-dependent hydrolase	-0.90477	-0.958581	-0.997365	-0.314214	0.168116	0.499184	0.642467	1.86516	14				+				+
BSU16845	ymfF	putative metalloprotease	-0.964053	-0.66708	-1.06914	-0.257301	0.0133091	0.425254	0.530602	1.98841	14				+				+
BSU04050	ycsF	putative nitrogen-containing heterocycle degradation enzyme	-1.00272	-0.841375	-1.07601	-0.236772	0.775662	0.372683	0.193368	1.81517	14				+				+
BSU33870	yvbI	putative permease	-0.995146	-0.867876	-0.983266	-0.400539	0.181364	0.874758	0.412878	1.77783	14								+
BSU25860	yqcG	putative phage DNA manipulating enzyme; skin element	-0.878904	-0.795843	-1.0562	0.048893	0.0449989	0.497118	0.0857363	2.0542	14				+				+
BSU18849	yozV	putative phage protein	-0.929341	-0.626912	-0.875949	-0.520256	-0.0961926	0.831638	0.229044	1.98797	14								+
BSU26200	yqaS	putative phage-related terminase small subunit; skin element	-0.736646	-0.799194	-0.964889	-0.183631	-0.219513	0.857278	0.0291835	2.01741	14								+
BSU40220	yydB	putative phosphohydrolase	-0.994733	-0.719211	-0.946679	-0.277825	0.139516	0.478456	0.271653	2.04882	14								+
BSU35440	yvyF	putative regulator of flagella formation	-1.03082	-0.734359	-1.12637	-0.0839446	0.145797	0.599047	0.323378	1.90727	14				+				+
BSU04780	ydcI	putative RNA helicase	-0.958175	-0.813028	-1.01146	-0.284575	-0.0480608	0.675647	0.555709	1.88394	14				+				+
BSU25840	phrE	regulator of the activity of phosphatase RapE	-1.05546	-0.855455	-1.02337	-0.0429859	0.447668	0.369585	0.232889	1.92713	14				+				+
BSU00490	spoVG	regulator required for spore cortex synthesis (stage V sporulation)	-0.983477	-0.730474	-0.964786	-0.173667	-0.0815567	0.350694	0.559536	2.02373	14				+				+
BSU23450	sigF	RNA polymerase sporulation-specific sigma factor (sigma-F)	-0.875439	-1.05963	-0.964497	-0.0021379	-0.149245	0.91916	0.344394	1.7874	14				+				+
BSU40310	phrG	secreted regulator of the activity of phosphatase RapG	-0.976795	-0.947326	-1.16985	-0.118467	0.512689	0.568911	0.391215	1.73963	14				+				+
BSU13990	kinA	sporulation-specific ATP-dependent protein histidine kinase	-0.842111	-0.800374	-0.981739	-0.370818	-0.206947	0.985681	0.373805	1.8425	14						+		+
BSU28450	sdhC	succinate dehydrogenase (cytochrome b558 subunit)	-0.943868	-0.681943	-1.01996	-0.370278	-0.0900551	0.525563	0.637305	1.94324	14				+				+
BSU28440	sdhA	succinate dehydrogenase (flavoprotein subunit)	-0.878259	-0.739279	-0.967007	-0.510044	-0.0528419	0.559107	0.653155	1.93517	14								+
BSU14230	ykuV	thiol-disulfide isomerase	-0.878993	-0.864581	-0.926553	-0.179806	-0.0085856	0.642241	0.180628	2.03565	14								+
BSU13250	ykoG	two-component response regulator [YkoH]	-0.892518	-0.591632	-1.24924	0.084644	-0.344287	0.814207	0.337572	1.84125	14				+
BSU13530	kinE	two-component sensor histidine kinase	-0.815299	-0.570612	-0.85319	-0.587741	-0.325938	0.84411	0.302109	2.00656	14								+
BSU34710	psdS	two-component sensor histidine kinase PsdS	-0.884289	-0.705045	-1.05862	-0.0997315	-0.167636	0.541883	0.334675	2.03877	14								+
BSU17678	ynzJ	unknown, putative pseudogene	-0.944309	-0.748907	-1.09647	-0.250231	-0.0405006	0.777139	0.435947	1.86733	14								+
BSU17000	kbl	2-amino-3-ketobutyrate CoA ligase (glycine acetyl transferase)	-0.822041	-0.527019	-1.45503	1.35966	1.24755	-0.289391	-0.158344	0.644607	15				+
BSU32830	fadA	acetyl-CoA C-acyltransferase	-0.961195	-0.978757	-1.1065	1.71178	0.879945	0.0212523	-0.00108013	0.434552	15				+
BSU37170	acdA	acyl-CoA dehydrogenase	-1.12889	-0.745518	-1.18325	1.65639	0.816554	0.289674	-0.19299	0.488036	15				+
BSU32820	fadE	acyl-CoA dehydrogenase (FAD dependent)	-0.974749	-0.676126	-1.0895	1.9652	0.63025	-0.0641152	-0.140958	0.35	15				+
BSU17260	aprX	alkaline serine protease	-0.865812	-0.415183	-1.38735	1.69147	1.02762	0.369411	-0.285664	-0.1345	15				+
BSU34140	ganQ	arabinogalactan oligomer permease	-0.91221	-0.805128	-0.942176	1.9022	0.848846	0.398299	-0.329897	-0.159932	15				+
BSU34150	ganP	arabinogalactan oligomer permease	-1.13348	-0.744486	-0.971357	1.84655	0.781319	0.42006	-0.12221	-0.0763977	15				+
BSU34130	ganA	arabinogalactan type I oligomer exo-hydrolase (beta-galactosidase, lactase)	-1.00657	-0.771777	-1.15997	1.79	0.782124	0.423223	-0.185148	0.128114	15				+
BSU13820	ykvT	cell wall hydrolase related to spore cortex-lytic enzymes	-0.96193	-0.777166	-0.91121	1.96208	0.623598	0.497999	-0.0437025	-0.389671	15				+
BSU26890	csn	chitosanase	-1.11619	-0.654726	-1.22045	1.3304	1.22316	0.114327	-0.340487	0.663977	15				+
BSU31050	gbsB	choline dehydrogenase	-0.942417	-0.724798	-1.13768	1.83539	0.868968	0.361493	-0.173515	-0.087444	15				+
BSU05530	ydfR	conserved hypothetical protein	-1.21005	-0.343749	-0.943235	2.00647	0.589007	0.284031	-0.216204	-0.166272	15				+
BSU32720	yurZ	conserved hypothetical protein	-0.726533	-0.699786	-1.34869	1.97967	0.44465	0.0833298	0.178425	0.0889286	15				+
BSU07240	yetN	conserved hypothetical protein	-0.98512	-0.818341	-1.08604	1.89742	0.648404	0.161103	-0.150717	0.333292	15				+
BSU05560	ydgA	conserved hypothetical protein	-1.06341	-0.693466	-1.15116	1.87016	0.700493	0.149757	0.225882	-0.0382635	15				+
BSU34410	yveG	conserved hypothetical protein	-1.03603	-0.727144	-1.08447	1.86669	0.701418	0.325228	-0.285982	0.240284	15				+
BSU13360	ykoP	conserved hypothetical protein	-0.9172	-0.738153	-0.916956	1.83101	1.04288	0.347255	-0.294486	-0.354348	15				+
BSU08560	yfhJ	conserved hypothetical protein	-1.05834	-1.00529	-0.991688	1.80717	0.637567	0.428088	0.00880661	0.173688	15				+
BSU08950	yhbE	conserved hypothetical protein	-1.0454	-0.907094	-1.23177	1.59936	0.789322	0.331843	-0.0583434	0.522082	15				+
BSU08960	yhbF	conserved hypothetical protein	-1.08815	-0.955219	-1.15093	1.58583	0.858712	0.333723	-0.0456443	0.46168	15				+
BSU34160	cycB	cyclodextrin-binding lipoprotein	-0.978742	-0.667446	-1.03592	1.96284	0.772754	0.188068	-0.187943	-0.0536034	15				+
BSU35070	yvmC	cyclodipeptide synthase	-1.00311	-0.926505	-0.857705	1.90244	0.671371	0.109923	-0.343325	0.446913	15				+
BSU35060	cypX	cyclo-L-leucyl-L-leucyl dipeptide oxidase	-1.02974	-0.636402	-1.16547	1.84554	0.594391	0.105258	-0.283927	0.570348	15				+
BSU34000	cyeB	cysteine and O-acetylserine efflux permease	-1.20494	-0.877131	-1.02928	1.69217	0.835522	0.24958	0.0261851	0.307898	15				+
BSU15090	gerR	DNA-binding regulator	-0.942091	-0.532538	-1.12947	2.00811	0.672644	0.0454823	-0.232374	0.110238	15				+
BSU26590	blt	efflux transporter	-0.876608	-0.647427	-1.01697	1.86567	0.991493	0.308358	-0.422458	-0.202061	15				+
BSU32840	fadN	enoyl-CoA hydratase / 3-hydroxyacyl-CoA dehydrogenase	-0.939772	-0.886578	-0.984181	1.90112	0.840391	0.11339	-0.140137	0.0957628	15				+
BSU31060	gbsA	glycine betaine aldehyde dehydrogenase, NAD+-dependent	-0.878413	-0.752935	-0.978498	2.02702	0.632281	0.321201	-0.293911	-0.0767422	15				+	-
BSU34420	yveF	hypothetical protein	-1.10869	-0.802078	-1.09487	1.77559	0.577383	0.317059	-0.21022	0.545827	15				+
BSU14250	yknT	hypothetical protein	-1.09493	-0.527011	-1.19637	1.6949	1.06378	0.2601	-0.0968041	-0.10368	15				+
BSU22160	yptA	hypothetical protein	-1.0815	-0.904601	-1.0865	1.60759	0.980342	0.11432	-0.134606	0.504945	15				+
BSU40460	yyzB	hypothetical protein	-0.292043	-0.718066	-1.67347	1.6033	0.795208	0.524079	-0.33449	0.095487	15				+
BSU29990	pbuO	hypoxanthine/guanine permease	-1.04409	-0.92275	-1.07945	1.66546	0.791686	0.284552	-0.275065	0.579662	15				+	-	-		+
BSU10270	lcfB	long-chain fatty-acid-CoA ligase (degradative)	-0.955972	-0.857095	-0.901967	1.91063	0.802302	0.0214534	-0.358339	0.338991	15				+
BSU32880	mdtP	multidrug-efflux transporter	-0.983912	-0.795352	-1.13815	1.79626	0.904354	0.189878	-0.0940627	0.120988	15				+		-
BSU09680	nhaC	Na+/H+ antiporter	-1.07755	-0.946083	-1.16323	1.56827	0.951635	0.443607	0.155802	0.0675407	15				+
BSU38410	sacX	negative regulator of SacY	-1.05272	-0.931188	-1.06439	1.81315	0.704503	0.255556	0.186516	0.0885702	15				+
BSU18650	pelB	pectin lyase	-0.917015	-0.617947	-1.29831	1.73675	0.869088	0.518101	-0.0770542	-0.213618	15				+
BSU34400	padC	phenolic acid decarboxylase	-0.952536	-0.657749	-1.35594	1.59991	0.957527	0.455674	-0.284381	0.23749	15				+
BSU29240	ytrI	protein involved in sporulation	-0.703055	-0.397307	-1.3784	1.72051	1.15131	-0.398446	-0.0388315	0.0442202	15				+
BSU03370	yckA	putative ABC transporter (permease)	-0.97668	-0.897152	-1.11088	1.79709	0.788333	0.0362533	-0.0293807	0.392414	15				+
BSU31590	yufS	putative bacteriocin	-0.873013	-0.670037	-1.30261	1.71971	0.908523	0.284332	0.302849	-0.369761	15				+
BSU05660	ydgI	putative dehydrogenase	-0.939011	-0.784104	-1.18288	1.69892	1.06605	-0.127941	0.0142906	0.254669	15				+
BSU05310	ydeR	putative efflux transporter	-0.983913	-0.721305	-1.07091	1.88253	0.745185	0.445232	-0.0404753	-0.256336	15				+
BSU36450	ywoG	putative efflux transporter	-0.94541	-0.760992	-1.07383	1.80161	1.02906	0.18089	-0.185406	-0.0459328	15				+		-
BSU35090	yvmA	putative efflux transporter	-1.12171	-0.814886	-1.18695	1.53374	0.981783	0.462352	-0.180365	0.326038	15				+
BSU01890	ybcL	putative efflux transporter	-1.35667	-0.611073	-1.17437	1.48722	0.924647	0.279457	-0.0577853	0.508576	15				+
BSU07130	lplD	putative glycosidase	-1.09833	-0.674538	-1.28944	1.50609	1.01964	0.476439	-0.233777	0.293921	15				+
BSU13390	ykoT	putative glycosyltransferase	-1.06682	-0.66941	-1.33744	1.59073	0.863383	0.587936	-0.0230655	0.0546827	15				+
BSU07300	yfnE	putative glycosyltransferase (complex carbohydrate synthase)	-0.885638	-0.52413	-1.38157	1.85274	0.679542	0.357357	-0.100389	0.00208983	15				+
BSU40021	yxzK	putative integral inner membrane protein involved in export murein hydrolases	-1.03992	-0.662786	-0.983676	1.84717	1.00193	0.110421	-0.288676	0.0155342	15				+		-
BSU18710	yozF	putative lipoprotein	-0.945323	-0.687171	-1.15902	1.96586	0.567628	0.312196	0.023352	-0.0775306	15				+
BSU34490	yvdS	putative membrane protein	-0.844513	-0.338742	-1.08611	1.79378	1.13301	0.0043969	-0.699723	0.037913	15				+
BSU34500	yvdR	putative membrane protein	-0.872089	-1.03734	-0.75558	1.70606	1.04942	0.467961	-0.599878	0.04145	15				+
BSU19080	yobT	putative metal-dependent hydrolase	-1.17583	-0.835409	-1.06877	1.54501	0.99882	0.175897	-0.205027	0.56531	15				+		-		+
BSU22170	ypsC	putative methylase with RNA interaction domain	-1.10867	-0.853819	-1.26155	1.52142	0.893611	0.267766	0.0267962	0.514455	15				+
BSU40022	yxaC	putative murein hydrolase export regulator	-0.921711	-0.67266	-1.09163	1.86743	0.972742	0.144256	-0.210173	-0.0882552	15				+
BSU32180	yutK	putative Na+(H+)/nucleoside cotransporter	-1.05502	-0.851843	-1.26742	1.64424	0.73127	0.178681	0.0949984	0.525091	15				+
BSU08940	yhbD	putative nucleic acid binding protein	-1.01917	-0.796009	-1.12167	1.75479	0.854059	0.208552	-0.264455	0.383903	15				+
BSU13770	ykvO	putative oxidoreductase	-0.796039	-0.583913	-1.48702	1.75715	0.734	0.431561	-0.0303232	-0.0254231	15				+
BSU17480	ynzF	putative phage protein	-1.12198	-0.617017	-1.37954	1.53012	0.9194	0.0245329	0.145498	0.498983	15				+
BSU25600	comER	putative pyrroline-5'-carboxylate reductase	-0.964422	-0.660357	-1.20473	1.68342	1.1032	0.252126	-0.256378	0.0471423	15				+
BSU13650	eag	putative small membrane protein	-0.871638	-0.793086	-0.863544	1.98797	0.917424	-0.0194719	-0.117441	-0.24021	15				+
BSU31220	yuxG	putative sugar-phosphate dehydrogenase	-1.15998	-0.95485	-1.06251	1.60539	0.812197	0.394493	-0.0953256	0.46059	15				+
BSU19530	yodA	putative tautomerase	-0.978117	-0.748053	-1.07053	1.84283	0.940079	0.0684151	-0.188111	0.133491	15				+		-
BSU35080	yvmB	putative transcriptional regulator	-1.17092	-0.402204	-1.36679	1.54689	0.894909	0.274806	-0.278784	0.502097	15				+
BSU37580	ywgB	putative transcriptional regulator	-1.06132	-0.979417	-1.13446	1.53669	0.920223	0.0995419	-0.0206151	0.639354	15				+
BSU36110	ywrC	putative transcriptional regulator (Lrp/AsnC family)	-1.12505	-0.867629	-1.14462	1.60869	0.889736	0.405768	-0.107042	0.340143	15				+
BSU29030	ytcD	putative transcriptional regulator (MarD family)	-1.01216	-0.649523	-1.28959	1.72251	0.798278	0.0681578	-0.147513	0.509835	15				+
BSU36440	ywoH	putative transcriptional regulator (MarR family)	-1.02435	-0.623051	-1.10824	1.83065	0.94566	0.181577	-0.234061	0.0318097	15				+
BSU05670	ydgJ	putative transcriptional regulator (MarR family)	-0.917684	-0.821412	-1.15125	1.65568	1.13389	-0.0852953	-0.137402	0.323483	15				+		-
BSU11510	yjbE	putative transporter component	-0.68531	-0.830561	-1.07039	1.99168	0.753308	0.245072	-0.104651	-0.299152	15				+
BSU15330	sigG	RNA polymerase sporulation-specific sigma factor (sigma-G)	-0.867734	-0.870534	-0.917364	1.77981	1.15825	-0.196087	-0.262501	0.176162	15				+
BSU26600	bltD	spermine/spermidine acetyltransferase	-1.1401	-0.587363	-0.971833	1.64622	0.857501	0.618112	-0.70828	0.285737	15				+
BSU34520	cotQ	spore coat protein; putative oxidoreductase	-0.850493	-0.870705	-1.30766	1.75098	0.696973	0.499711	-0.00333523	0.0845364	15				+
BSU09940	yhaL	sporulation factor	-0.995612	-1.14651	-0.906282	1.84082	0.512871	0.0920446	0.176406	0.42626	15				+
BSU24370	spoIIIAG	stage III sporulation engulfment assembly protein	-0.901278	-0.651632	-1.09107	2.00876	0.711105	0.114019	-0.0745816	-0.115322	15				+
BSU16990	tdh	threonine 3-dehydrogenase	-0.814427	-0.765426	-0.958602	1.66295	1.39237	-0.0908102	-0.333067	-0.0929861	15				+		-
BSU37570	mmr	toxic compound efflux transporter	-1.01725	-0.888983	-1.05142	1.72632	0.900506	-0.0208704	-0.152827	0.504532	15				+
BSU38420	sacY	transcriptional antiterminator	-1.10954	-0.79707	-1.0474	1.89208	0.620815	0.203396	0.146955	0.0907587	15				+
BSU32870	mdtR	transcriptional repressor (MarR family)	-1.03783	-0.915915	-1.07391	1.7463	0.839763	0.152495	-0.0909334	0.380033	15				+	-	-
BSU08030	dusC	tRNA-dihydrouridine synthase 2	-1.08049	-0.856342	-1.20344	1.63151	0.79485	0.0621587	0.0602983	0.591458	15				+
BSU02860	adcC	Zn(II) transporter (ATP-binding protein)	-1.05171	-0.742676	-1.12087	1.88005	0.584456	0.198478	-0.137134	0.389403	15				+
BSU02850	adcA	Zn(II)-binding lipoprotein	-1.03961	-0.805593	-1.10272	1.69827	0.927312	-0.034081	-0.172173	0.52859	15				+		-
BSU40574	yyzJ	unknown, putative pseudogene	-0.556952	-1.20572	-0.634002	1.79695	1.1583	-0.122851	-0.494787	0.0590547	15				+
BSU40579	yyzL	unknown, putative pseudogene	-1.15597	-0.913712	-0.986972	1.63623	0.983111	0.180664	-0.14132	0.397967	15				+
BSU14060	fadH	2,4-dienoyl-CoA reductase	-1.06872	-0.681093	-1.08065	1.48049	1.34897	0.13985	-0.373865	0.235029	16				+
BSU39640	yxdL	ABC transporter (ATP-binding protein); efflux of cationic peptides	-0.690645	-0.54789	-1.47335	1.43412	1.31939	0.277537	-0.4112	0.0920343	16				+
BSU39630	yxdM	ABC transporter (permease); efflux of cationic peptides	-1.06654	-0.908646	-1.09413	0.865983	1.64851	0.537834	-0.194961	0.21195	16				+
BSU08880	rpsNB	alternative ribosomal protein S14	-1.11973	-0.617055	-0.72331	1.57533	1.49028	-0.125513	-0.173904	-0.306095	16				+
BSU13700	clpE	ATP-dependent Clp protease (class III stress gene)	-0.908663	-0.766619	-0.958451	1.47816	1.44762	0.382675	-0.255546	-0.419173	16				+		-	-
BSU26710	azlC	branched-chain amino acid transporter	-0.999635	-0.91958	-1.03066	1.25837	1.5462	0.230906	-0.218349	0.13275	16				+		-
BSU26700	azlD	branched-chain amino acid transporter	-1.13659	-0.883507	-1.20725	1.18031	1.31989	0.41283	-0.0826748	0.397	16				+		-
BSU35810	gerBB	component of germinant receptor B	-0.99937	-0.806004	-1.21663	1.54967	1.01722	0.605303	-0.244736	0.0945501	16				+
BSU10470	yhjD	conserved hypothetical protein	-0.947515	-0.461883	-1.2877	1.63805	0.86127	0.766137	-0.114994	-0.453356	16				+
BSU29910	ytzH	conserved hypothetical protein	-0.964697	-0.787927	-1.3605	1.5097	1.03202	0.480719	-0.0497662	0.14045	16				+
BSU25820	yqcI	conserved hypothetical protein	-1.017	-0.472702	-1.28382	1.49062	1.23991	0.435243	-0.380982	-0.0112674	16				+
BSU23700	yqjX	conserved hypothetical protein	-0.850945	-0.930116	-1.02954	1.42957	1.23081	0.726182	-0.0654231	-0.510541	16				+
BSU22300	yppC	conserved hypothetical protein	-1.11878	-0.845683	-1.12915	1.33376	1.21706	0.697079	-0.0677261	-0.0865607	16				+
BSU32190	yuzB	conserved hypothetical protein	-1.1457	-1.01626	-1.13977	1.20405	1.22434	0.587133	0.0404553	0.245752	16				+		-
BSU09760	yheE	conserved hypothetical protein	-1.12173	-1.07303	-0.990374	1.15476	1.19068	0.906461	0.0977576	-0.164536	16				+
BSU27240	yrhC	conserved hypothetical protein	-1.07934	-0.872741	-1.03051	1.03015	1.48301	0.815388	-0.0585636	-0.287387	16				+
BSU39620	yxeA	conserved hypothetical protein	-1.06141	-0.98585	-1.04759	0.843286	1.63459	0.640083	-0.0858838	0.0627797	16				+
BSU03670	dtpT	di-tripeptide-proton ABC symporter	-1.0443	-0.854702	-1.01643	0.723238	1.62116	0.950136	-0.0896429	-0.289456	16				+		-	-
BSU28520	etfA	electron transfer flavoprotein (alpha subunit)	-1.07005	-0.982273	-1.01812	1.40413	1.27004	0.491091	-0.155345	0.0605239	16				+
BSU28530	etfB	electron transfer flavoprotein (beta subunit)	-1.06732	-0.871666	-1.23934	1.38254	1.15217	0.544561	-0.0615997	0.16065	16				+
BSU28540	fadB	enoyl-CoA hydratase / 3-hydroxyacyl-CoA dehydrogenase	-1.0877	-0.860843	-1.12387	1.48945	1.12413	0.539588	-0.174952	0.0942076	16				+
BSU19180	des	fatty acid desaturase	-0.848663	-0.80292	-0.77073	1.11798	1.89343	-0.13646	-0.432525	-0.0201107	16				+		-
BSU29020	gapB	glyceraldehyde-3-phosphate dehydrogenase	-0.872792	-0.679016	-0.873839	1.69344	1.3643	0.10673	-0.359375	-0.379448	16				+		-
BSU32130	guaC	GMP reductase	-0.929681	-0.713047	-0.970239	1.56749	1.38277	0.178094	-0.533621	0.0182291	16				+		-		+
BSU36790	ywmA	hypothetical protein	-0.919793	-0.817531	-0.983382	1.40216	1.43109	0.532433	-0.241814	-0.403166	16				+		-
BSU10230	yhfH	hypothetical protein	-0.992414	-0.635868	-1.00646	1.03027	1.70237	0.606538	-0.246675	-0.457766	16				+		-
BSU35820	gerBC	lipoprotein component of the germination receptor B	-0.972672	-0.717026	-1.46424	1.36636	1.02103	0.69539	0.04674	0.0244166	16				+
BSU26690	brnQ	low-affinity branched-chain amino acid transporter	-1.06799	-0.915105	-1.18936	1.03686	1.50259	0.41386	-0.0894736	0.308619	16				+		-
BSU18200	nrnB	nanoRNase	-0.942587	-0.806442	-1.06129	1.54138	0.928672	0.939459	-0.168331	-0.430859	16				+
BSU38670	yxlE	negative regulator of sigma-Y activity	-1.07764	-0.830835	-1.14889	0.825121	1.71782	0.417768	0.141898	-0.0452474	16				+		-
BSU30560	pckA	phosphoenolpyruvate carboxykinase	-0.942999	-0.762646	-1.08105	1.49222	1.37852	0.358206	-0.160632	-0.281615	16				+		-
BSU10870	yisU	putative aminoacid related metabolite efflux transporter	-0.775976	-0.934351	-1.20497	1.3602	1.34537	0.578913	-0.115861	-0.253323	16				+
BSU10500	yhjG	putative aromatic compound monooxygenase/hydroxylase	-0.980045	-0.774428	-0.932076	1.03443	1.65691	0.687064	-0.494647	-0.197203	16				+
BSU18390	yoeC	putative bacteriophage integrase	-1.03869	-1.00052	-1.1356	1.36002	1.26215	0.414707	0.0127321	0.125204	16				+		-
BSU29970	ytkP	putative cysteine synthase-like protein	-1.16928	-0.94384	-1.20341	1.19722	1.12697	0.720748	0.00542099	0.266175	16				+
BSU26620	yrdR	putative efflux transporter	-1.00778	-0.646745	-1.46899	1.09039	1.42328	0.371654	0.00289316	0.235302	16				+
BSU27540	yrvM	putative enzyme of sulfur-containing coenzyme synthesis	-1.16182	-0.933392	-1.19153	1.30539	1.18832	0.413409	0.183465	0.196151	16				+		-
BSU02330	ybfQ	putative enzyme with rhodanese domain	-1.04771	-0.893472	-1.1812	1.43513	1.14226	0.581474	-0.0713675	0.0348816	16				+		-
BSU07310	yfnD	putative glycosyltransferase (complex carbohydrate synthase)	-0.999085	-0.695477	-1.1116	1.57569	1.20028	0.47878	-0.103492	-0.345095	16				+
BSU18230	yngG	putative hydroxymethylglutaryl-CoA lyase	-1.04174	-0.577643	-1.53266	1.21253	1.17832	0.555867	0.249875	-0.0445478	16				+
BSU05200	ydeH	putative integral inner membrane protein	-0.980163	-0.890219	-1.14299	0.936936	1.68906	0.291279	-0.197041	0.29314	16				+
BSU37180	fadF	putative iron-sulphur-binding reductase	-0.979343	-0.91972	-1.04553	1.49536	1.2812	0.433481	-0.156842	-0.10861	16				+
BSU21790	yplQ	putative membrane hydrolase	-1.07372	-0.821349	-1.13962	1.55366	0.990784	0.675874	-0.138784	-0.046847	16				+
BSU13370	ykoQ	putative metallophosphoesterase	-0.932004	-0.765349	-1.00712	1.39954	1.24183	0.81792	-0.18168	-0.573127	16				+			-
BSU05140	ydzE	putative permease	-1.16911	-0.814201	-1.19765	1.22129	1.26689	0.65583	0.0837922	-0.0468481	16				+
BSU06820	yeeG	putative phage receptor protein	-0.986923	-0.422819	-1.32976	1.63434	0.884234	0.624781	0.0756773	-0.479523	16				+
BSU17630	yncC	putative sugar transporter	-1.05807	-0.787316	-1.13513	1.17486	1.50107	0.553268	-0.152468	-0.0962099	16				+
BSU26660	yrdN	putative tautomerase	-1.08792	-0.693181	-1.25712	1.34926	1.25725	0.575495	-0.152136	0.00834806	16				+
BSU05150	ydeC	putative transcriptional regulator (AraC/XylS family)	-1.03135	-0.856429	-1.10998	1.62471	1.05907	0.437823	0.00914212	-0.132995	16				+
BSU26630	yrdQ	putative transcriptional regulator (LysR family)	-1.09822	-0.839253	-1.14179	1.42522	1.16832	0.59392	-0.178718	0.0705249	16				+
BSU40010	yxaD	putative transcriptional regulator (MarR family)	-0.902804	-0.804859	-1.03532	1.65754	1.23208	0.309475	-0.228455	-0.227657	16				+		-
BSU05640	ydgG	putative transcriptional regulator (MarR family)	-1.07829	-0.830149	-1.29398	1.22083	1.08928	0.774039	-0.249626	0.367893	16				+
BSU14240	rok	repressor of comK	-1.17492	-0.908017	-1.24919	1.13514	1.23015	0.596604	0.249513	0.120723	16				+
BSU23050	fmnP	riboflavin-proton symporter	-1.13118	-0.956063	-1.16812	1.1026	1.24756	0.806492	-0.0356008	0.134313	16				+
BSU12860	steT	Ser/Thr exchanger transporter	-1.04611	-0.846556	-1.12622	1.10791	1.368	0.779549	-0.423298	0.186722	16				+		-	-	+
BSU36120	chr3N	short-chain chromate ion transporter	-0.96884	-0.975517	-1.11967	1.54117	1.10184	0.470464	-0.173443	0.123989	16				+
BSU36130	chr3C	short-chain chromate ion transporter	-1.24862	-0.626568	-1.14983	1.50724	1.09982	0.46331	-0.143514	0.0981587	16				+
BSU17290	ebrB	small multidrug efflux transporter	-1.20624	-0.852876	-1.05591	1.54845	0.898223	0.700907	-0.0726844	0.0401295	16				+
BSU10730	yisI	Spo0A-P phosphatase	-0.775686	-1.01634	-1.24873	1.30115	1.37539	0.247312	-0.218436	0.335351	16				+
BSU14629	ykzW	SR1P regulatory peptide	-0.808629	-0.602934	-0.899299	0.991884	1.99375	-0.0435855	-0.23229	-0.398897	16				+		-
BSU21780	yplP	transcriptional enhancer	-1.1111	-0.837731	-1.15947	1.52086	0.896823	0.772178	-0.0755052	-0.00606136	16				+
BSU04160	mtlR	transcriptional regulator	-1.13284	-0.86061	-1.20982	1.40935	1.04513	0.643199	-0.0324202	0.138	16				+
BSU33790	sdpR	transcriptional regulator (ArsR family)	-0.848728	-1.25735	-1.02814	1.15659	1.46907	-0.024383	0.226613	0.306337	16				+
BSU25100	zur	transcriptional regulator (Fur family)	-1.26238	-0.783476	-1.20407	1.27835	1.09598	0.684614	-0.00576671	0.196742	16				+
BSU34170	ganR	transcriptional regulator (LacI family)	-1.1029	-0.738708	-1.25905	1.53377	0.955266	0.622458	-0.0160787	0.00524189	16				+
BSU26720	azlB	transcriptional regulator (Lrp/AsnC family)	-1.00633	-0.931788	-1.09977	1.16368	1.55985	0.263628	-0.135143	0.185874	16				+		-
BSU05060	lrpB	transcriptional regulator (Lrp/AsnC family)	-1.16138	-0.741658	-1.23697	1.04506	1.3505	0.725025	0.263889	-0.244464	16				+
BSU28550	fadR	transcriptional regulator of fatty acids degradation (TetR/AcrR family)	-1.10513	-0.870094	-1.17057	1.50666	1.04164	0.487193	-0.107493	0.217793	16				+
BSU13150	ohrR	transcriptional regulator sensing organic peroxides	-1.07482	-0.812025	-1.14592	1.35373	1.28923	0.59667	-0.111644	-0.0952167	16				+
BSU_TRNA_85	trnSL-Arg1	tRNA-Arg	-0.905234	-0.519798	-0.911597	1.56903	1.43873	0.112537	-0.054346	-0.729327	16				+
BSU17600	xylA	xylose isomerase	-1.03161	-0.799836	-1.06408	1.03366	1.35544	1.02286	-0.0601201	-0.456323	16				+
BSU23710	polYB	Y family DNA polymerase V bypassing lesions during replication	-1.13135	-0.79019	-1.02737	1.62934	0.997251	0.541917	0.0814012	-0.300995	16				+
BSU07170	yetI		-1.13666	-0.822023	-1.29719	1.30733	1.13018	0.514908	-0.00948858	0.312951	16				+
BSU22110	kdgK	2-keto-3-deoxygluconate kinase	-1.20284	-0.892596	-1.21268	0.113144	0.781635	0.58928	0.34139	1.48267	17				+
BSU39730	iolD	3D-(3,5/4)-trihydroxycyclohexane-1,2-dione hydrolase	-1.20949	-0.680347	-1.30687	0.754562	0.510663	0.229419	0.131631	1.57043	17				+
BSU33230	sigO	alternative sigma factor	-1.15516	-0.578105	-1.25191	0.515271	0.649159	0.327451	-0.216437	1.70972	17				+
BSU01740	rsiW	anti-sigma(W) factor	-1.16386	-0.840586	-1.17482	0.521167	0.558816	0.286239	0.116189	1.69686	17				+				+
BSU12420	yjoB	ATPase possibly involved in protein degradation	-0.88819	-0.833416	-1.18244	0.413389	0.601078	0.389277	-0.324369	1.82467	17				+				+
BSU10420	comK	competence transcription factor (CTF)	-1.18699	-0.645834	-1.2018	0.413474	0.275661	0.56212	0.00383826	1.77952	17				+
BSU06811	yezG	conserved hypothetical protein	-1.27037	-0.683965	-1.28345	0.781732	0.796575	0.492667	-0.158897	1.32571	17				+
BSU35130	yvlA	conserved hypothetical protein	-1.1353	-1.04863	-1.23956	0.552719	0.607348	0.584079	0.269873	1.40947	17				+				+
BSU39790	yxcE	conserved hypothetical protein	-1.17727	-0.805911	-1.38074	0.539355	0.684823	0.722166	0.0875208	1.33005	17				+
BSU36330	ywpF	conserved hypothetical protein	-1.18157	-1.01239	-1.21596	0.42224	0.508268	0.564286	0.451841	1.46328	17				+				+
BSU06290	yeaA	conserved hypothetical protein	-1.14419	-0.757945	-1.10001	0.396095	0.776588	0.393674	-0.272214	1.708	17				+				+
BSU09800	yheA	conserved hypothetical protein	-1.13715	-0.88662	-1.2637	0.313895	0.441294	0.377825	0.544777	1.60968	17				+				+
BSU25370	yqfB	conserved hypothetical protein	-1.42778	-0.84783	-1.10791	0.291972	0.913747	0.591639	0.299643	1.28652	17				+				+
BSU03870	ycnE	conserved hypothetical protein	-1.13187	-0.72959	-1.36012	0.246992	0.413555	0.48054	0.444657	1.63584	17				+				+
BSU17510	ynaC	conserved hypothetical protein	-1.10422	-0.619698	-1.40526	0.22422	0.522306	0.702059	0.0677105	1.61288	17				+
BSU26780	yrdA	conserved hypothetical protein	-0.99773	-0.689827	-1.44248	0.223912	0.336201	0.433945	0.429545	1.70644	17				+
BSU11920	yjcN	conserved hypothetical protein	-1.19744	-0.65586	-1.18178	0.175054	0.647295	0.587441	-0.0884332	1.71372	17				+
BSU34820	bmrA	efflux transporter (ATP-binding and permease protein)	-1.18753	-1.00594	-1.25337	0.650332	0.771539	0.489456	0.233787	1.30173	17				+
BSU24290	xseB	exodeoxyribonuclease VII (small subunit)	-1.20332	-1.07347	-1.12471	0.638875	0.673702	0.64917	0.0815874	1.35816	17				+				+
BSU32540	bsn	extracellular ribonuclease	-0.91581	-0.692785	-1.39937	-0.0259639	0.460055	0.721724	0.127752	1.7244	17				+
BSU38110	nfrA	FMN-containing NADPH-linked nitro/flavin reductase	-1.28623	-0.803345	-1.30462	0.632051	1.03203	0.520398	0.0895258	1.12019	17				+
BSU40070	gntP	gluconate permease	-1.18358	-0.957343	-1.30965	0.483371	0.555077	0.638362	0.415134	1.35863	17				+				+
BSU38300	thiM	hydroxyethylthiazole kinase monomer	-1.26666	-0.88453	-1.26923	0.633754	0.457447	0.578009	0.363802	1.38741	17				+
BSU18980	yobJ	hypothetical protein	-1.23454	-0.580304	-1.34003	0.494573	1.05835	0.281839	-0.0568791	1.37699	17				+
BSU11928	yjzF	hypothetical protein	-0.750327	-0.507394	-1.51668	0.457974	0.847456	-0.0298598	-0.206399	1.70523	17				+
BSU30659	ytzI	hypothetical protein	-1.22357	-0.791491	-1.35185	0.44183	0.591961	0.674069	0.249579	1.40947	17				+
BSU09870	khtS	K+/H+ antiporter for K+ efflux	-1.20609	-0.848573	-1.30547	0.605034	0.887916	0.556576	0.0236516	1.28695	17				+
BSU17100	pksC	malonyl-CoA-acyltransferase involved in polyketide synthesis	-1.05221	-0.95001	-1.2234	0.663248	0.278327	0.537588	0.110941	1.63552	17				+				+
BSU35990	ywrO	nitroreductase	-1.15478	-0.933237	-1.27981	0.262868	0.701609	0.53153	0.405849	1.46597	17				+
BSU39860	aldX	putative aldehyde dehydrogenase	-0.898971	-0.586826	-1.64013	0.324756	0.373494	0.649862	0.214433	1.56339	17				+
BSU09260	yhxA	putative aminotransferase	-1.20101	-0.910027	-1.24308	0.493444	0.5191	0.369647	0.442683	1.52925	17				+				+
BSU36170	ywqL	putative deoxyribonuclease V	-1.10234	-1.01069	-1.11867	0.256118	0.362094	0.667772	0.274154	1.67157	17				+				+
BSU07320	yfnC	putative efflux transporter	-1.17345	-0.925501	-1.15474	0.168354	0.553261	0.70427	0.231199	1.59661	17				+				+
BSU05110	ydeA	putative enzyme	-0.936482	-0.854196	-1.16238	0.178122	0.539156	0.814705	-0.300985	1.72206	17				+				+
BSU37410	albE	putative hydrolase involved in subtilosin production	-1.27963	-0.788622	-1.19923	0.51255	0.339373	0.586559	0.240751	1.58826	17				+
BSU12870	mhqA	putative hydroquinone-specific extradiol dioxygenase	-1.08095	-1.00285	-1.11116	0.518949	0.248799	0.363311	0.325516	1.73839	17				+				+
BSU17060	ymzD	putative integral inner membrane protein	-1.06529	-1.06118	-1.25488	0.690033	0.607583	0.399606	0.233305	1.45083	17				+				+
BSU06640	yerI	putative kinase	-1.13289	-0.945537	-1.13419	0.232398	0.607666	0.401073	0.275593	1.69589	17				+				+
BSU25390	yqeZ	putative membrane bound hydrolase	-1.18202	-0.988548	-1.27762	0.412597	0.993237	0.659075	0.219717	1.16356	17				+				+
BSU11640	yjbQ	putative Na+/H+ antiporter	-1.12678	-0.891381	-1.21434	0.556751	0.269376	0.711948	0.0934657	1.60095	17				+
BSU05600	ydgE	putative N-acetyltransferase	-1.07403	-0.922654	-1.20516	0.33169	0.355408	0.448428	0.336556	1.72976	17				+
BSU06280	ydjP	putative peroxydase	-0.910647	-0.875252	-1.18975	0.457119	1.02716	0.231903	-0.339344	1.59881	17				+				+
BSU17500	ynaB	putative phage protein	-1.13971	-0.979635	-1.21423	0.281477	0.477117	0.548363	0.462917	1.5637	17				+				+
BSU02520	ycbJ	putative phosphotransferase	-1.1119	-0.988585	-1.14816	0.419024	0.495087	0.589273	0.105423	1.63984	17				+
BSU38310	ywbI	putative transcriptional regulator (LysR family)	-1.21772	-0.938768	-1.19261	0.678845	0.403778	0.474111	0.2803	1.51206	17				+				+
BSU02820	rapJ	response regulator aspartate phosphatase	-1.19141	-0.893156	-1.35884	0.380709	0.737777	0.617117	0.402245	1.30556	17				+
BSU36690	rapB	response regulator aspartate phosphatase	-1.09767	-0.810248	-1.24353	0.235163	0.605896	0.569778	0.0547281	1.68588	17				+				+
BSU01730	sigW	RNA polymerase ECF(extracytoplasmic function)-type sigma factor W	-1.07802	-0.971773	-1.18209	0.556256	0.710152	0.245565	0.103927	1.61598	17				+				+
BSU08760	spo0M	sporulation-control gene	-1.02957	-0.824018	-1.24823	0.591501	0.777748	0.310582	-0.194728	1.61671	17				+				+
BSU38290	thiE	thiamin phosphate synthase	-1.16408	-1.0143	-1.27713	0.579254	0.548515	0.606965	0.360537	1.36024	17				+				+
BSU02010	ybdK	two-component sensor histidine kinase [YbdJ]	-1.02188	-0.860105	-1.25347	0.482172	0.227067	0.708715	0.0270294	1.69048	17				+
BSU35239	swrAA2	control of DegU activity, enhances sigD transcription, part of the swrAA pseudogene	-1.17314	-0.989241	-1.16252	0.722458	0.494236	0.560653	0.0611454	1.48641	17				+				+
BSU33900	eno	enolase	-1.06014	-0.868525	-1.11739	-0.133977	-0.0509291	1.15053	0.613111	1.46732	18				+		+		+
BSU33910	pgm	phosphoglycerate mutase	-1.03478	-0.883791	-1.12192	-0.15669	-0.0453756	1.12683	0.636605	1.47913	18				+		+		+
BSU33920	tpiA	triose phosphate isomerase	-1.0627	-0.862473	-1.13665	-0.0548969	-0.096538	1.12065	0.612066	1.48054	18				+		+		+
BSU30800	menB	1,4-dihydroxy-2-naphthoyl-CoA synthase	-1.05801	-0.870355	-1.06956	-0.159294	-0.138003	0.974845	0.777873	1.5425	18				+		+
BSU16020	rimM	16S rRNA processing protein	-0.982926	-0.762694	-1.07293	-0.256936	-0.177975	0.798429	0.702073	1.75296	18				+		+		+
BSU16550	dxr	1-deoxy-D-xylulose-5-phosphate reductoisomerase	-0.957222	-0.836869	-1.11379	-0.333579	-0.09626	0.903242	0.868564	1.56591	18				+		+
BSU00960	rlmB	23S rRNA methyltransferase	-1.0426	-0.837011	-1.11068	-0.284184	-0.0679671	1.03824	0.868586	1.43562	18				+		+
BSU01450	ybxA	ABC efflux transporter (ATP-binding protein)	-1.08154	-0.875756	-1.21703	0.0158603	-0.0324561	1.03242	0.774796	1.38371	18				+		+
BSU01370	adk	adenylate kinase	-1.00171	-0.878321	-1.01687	-0.224924	-0.264522	0.943643	0.907739	1.53496	18				+		+		+
BSU14450	ampS	aminopeptidase	-0.921298	-0.751887	-0.99768	-0.562291	-0.173158	0.966934	0.810966	1.62841	18						+
BSU36800	atpC	ATP synthase (subunit epsilon, F1 subunit)	-1.0746	-0.922728	-1.09262	-0.143812	0.10625	0.519957	1.08244	1.52511	18				+
BSU33150	yvqK	ATP:cob(I)alamin adenosyltransferase	-0.997776	-0.647535	-1.20748	-0.235298	-0.153596	0.824729	0.735627	1.68133	18				+
BSU05910	ydiB	ATPase, regulated by oligomerization	-1.02992	-0.672722	-1.21853	-0.220225	-0.148309	0.83456	0.895131	1.56002	18				+
BSU39110	deaD	ATP-dependent RNA helicase	-1.03499	-0.797101	-1.17797	-0.220616	0.143557	0.675546	0.719813	1.69176	18				+
BSU16920	pgsA	CDP-diacylglycerol-glycerol-3-phosphate 3-phosphatidyltransferase	-0.999854	-0.83088	-1.21024	-0.182133	-0.0292217	0.851558	0.880855	1.51992	18				+		+
BSU28000	minC	cell-division regulator (septum placement)	-1.02821	-0.881563	-1.12594	-0.304527	0.00997921	1.12533	0.870299	1.33463	18				+		+
BSU23220	scpA	chromosome condensation and partitioning factor	-1.0386	-0.896137	-1.11774	-0.0899389	-0.110468	1.06098	0.6955	1.49641	18				+
BSU23210	scpB	chromosome condensation and segregation factor	-1.00795	-0.868606	-1.06668	-0.180492	-0.1687	1.02389	0.681914	1.58662	18				+		+
BSU28200	lonA	class III heat-shock ATP-dependent LonA protease	-1.09905	-0.841875	-1.13383	-0.142237	-0.0386814	0.866414	0.902167	1.4871	18				+		+
BSU31680	comA	ComA two-component response regulator, phosphorylated, ComA two-component response regulator	-0.990053	-0.944446	-1.08061	-0.190645	-0.100897	0.873597	0.907871	1.52518	18				+
BSU31690	comP	ComP two-component sensory histidine kinase, phosphorylated, ComP two-component sensory histidine kinase	-1.10234	-0.863423	-1.07647	-0.383492	0.215591	0.942727	0.796302	1.47111	18				+
BSU16930	cinA	competence-damage inducible regulator	-0.985072	-0.861743	-1.12069	-0.322615	-0.033262	0.914174	0.89799	1.51122	18				+		+
BSU31620	mrpC	component of Na+/H+ antiporter	-0.981023	-0.71801	-1.25275	-0.349817	0.170438	1.11098	0.497055	1.52312	18				+
BSU03240	ycgQ	conserved hypothetical protein	-1.1413	-1.00039	-0.976805	-0.000760889	-0.0187526	0.862208	0.685623	1.59018	18				+
BSU22390	ypmA	conserved hypothetical protein	-1.16587	-0.757243	-1.10991	-0.0559817	-0.133096	0.838948	0.823477	1.55968	18				+
BSU22190	ypsA	conserved hypothetical protein	-1.03838	-0.801629	-1.13623	-0.1814	-0.195556	0.972595	0.928173	1.45243	18				+		+
BSU04130	yczJ	conserved hypothetical protein	-1.16995	-0.796637	-1.172	-0.190261	0.233499	0.722865	0.873658	1.49882	18				+
BSU19470	yojF	conserved hypothetical protein	-1.09712	-0.829915	-1.18391	-0.224553	0.174456	0.984974	0.709022	1.46704	18				+
BSU15370	ylmD	conserved hypothetical protein	-1.08638	-0.872147	-1.10649	-0.228353	-0.0209256	0.963107	0.962755	1.38844	18				+		+
BSU40239	yyzF	conserved hypothetical protein	-1.08964	-0.730664	-1.23223	-0.234182	0.184233	0.79621	0.718277	1.588	18				+
BSU19479	yoyC	conserved hypothetical protein	-0.974481	-0.962551	-1.05776	-0.237751	-0.128427	1.0066	0.905865	1.4485	18				+		+
BSU15260	ylxX	conserved hypothetical protein	-1.0322	-0.779775	-1.2149	-0.252114	-0.0324119	1.07953	0.861071	1.3708	18				+		+
BSU24330	yqhY	conserved hypothetical protein	-1.03007	-0.772244	-1.03878	-0.382298	-0.0848775	0.761375	0.894568	1.65234	18				+		+		+
BSU27729	yrzS	conserved hypothetical protein	-1.01034	-0.75559	-1.16074	-0.398636	0.00042879	0.923081	0.913058	1.48873	18				+
BSU00940	cysS	cysteinyl-tRNA synthetase	-1.03417	-0.788954	-1.10087	-0.319946	-0.129836	1.01898	0.889279	1.46552	18				+		+
BSU38140	qoxD	cytochrome aa3-600 quinol oxidase (subunit IV)	-1.085	-0.903271	-1.13363	-0.0777546	0.046521	0.614923	1.0302	1.50801	18				+		+		+
BSU29805	sftA	DNA translocase stage III sporulation protein (modular protein)	-1.07333	-0.770282	-1.15089	-0.200834	-0.111215	1.00533	0.819817	1.48141	18				+		+
BSU15210	spoVE	factor for spore cortex peptidoglycan synthesis (stage V sporulation)	-0.93473	-0.809116	-1.05356	-0.378914	-0.262402	0.855947	1.08991	1.49287	18				+		+
BSU15410	ylmH	factor involved in shape determination, RNA-binding fold	-0.9593	-0.806204	-1.12045	-0.426482	-0.0477613	1.00009	0.859905	1.5002	18				+		+
BSU33290	fhuC	ferrichrome ABC transporter (ATP-binding protein)	-1.06079	-0.842452	-1.16374	-0.0454758	-0.118809	0.795009	0.906032	1.53023	18				+		+
BSU33310	fhuB	ferrichrome ABC transporter (permease)	-1.0647	-0.803072	-1.05002	-0.0557482	-0.148874	0.728176	0.60668	1.78756	18				+				+
BSU33300	fhuG	ferrichrome ABC transporter (permease)	-1.07875	-0.677883	-1.19165	-0.0827518	-0.161954	0.835204	0.706399	1.65139	18				+		+		+
BSU16290	flgE	flagellar hook protein	-0.95753	-0.780168	-1.01644	-0.705863	0.332248	0.802131	0.67036	1.65526	18								+
BSU16240	fliI	flagellar-specific ATPase	-0.996856	-0.720068	-1.1116	-0.695741	0.448332	0.894385	0.650565	1.53098	18					+			+
BSU37090	glpX	fructose 1,6-bisphosphatase class II	-0.994038	-0.86345	-1.14791	-0.416556	0.167471	0.895276	0.894466	1.46475	18				+		+
BSU13130	proA	gamma-glutamyl phosphate reductase	-0.929701	-0.666028	-1.04956	-0.547819	-0.179057	1.14896	0.628436	1.59477	18						+
BSU37640	lipL	GcvH:[lipoyl domain] amidotransferase	-1.10746	-0.704745	-1.12332	-0.232413	-0.0867713	0.992317	0.678652	1.58374	18				+
BSU13120	proB	glutamate 5-kinase	-0.979571	-0.788922	-0.99645	-0.473185	-0.126444	1.17483	0.643469	1.54627	18						+		+
BSU06680	gatA	glutamyl-tRNA(Gln) amidotransferase (subunit A)	-0.972109	-0.735159	-1.03965	-0.472523	-0.184783	0.904239	0.908203	1.59178	18						+
BSU06690	gatB	glutamyl-tRNA(Gln) amidotransferase (subunit B)	-1.0269	-0.783137	-1.11411	-0.402427	-0.00638448	0.911071	0.922731	1.49916	18				+		+
BSU15780	cpgA	GTPase involved in ribosome and sacculus morphogenesis	-0.961407	-0.784142	-1.06317	-0.360448	-0.244764	0.829641	1.05435	1.52993	18						+
BSU22740	hepT	heptaprenyl diphosphate synthase component II	-1.01637	-0.712668	-1.07128	-0.45418	-0.0957952	1.22187	0.653167	1.47526	18						+
BSU17340	ymaH	Hfq-like RNA chaperone	-1.00392	-0.743772	-1.11757	-0.453306	0.184789	0.883479	0.5604	1.6899	18				+				+
BSU27560	hisS	histidyl-tRNA synthetase	-0.938812	-0.701754	-1.01036	-0.588968	-0.166398	1.06883	0.746528	1.59094	18						+
BSU32940	yusV	iron(III)-siderophore transporter (ATP binding component)	-1.00753	-0.756741	-1.01933	-0.430412	-0.0718005	0.867611	0.706043	1.71217	18				+		+		+
BSU07520	yfmC	iron-dicitrate ABC transporter (binding lipoprotein)	-0.994906	-0.797394	-1.09835	-0.248119	-0.0475507	0.670743	0.762742	1.75284	18				+		+		+
BSU29130	icd	isocitrate dehydrogenase	-1.00812	-0.80579	-1.04141	-0.528496	0.0491918	0.973617	0.839182	1.52183	18				+		+		+
BSU38270	efeM	lipoprotein binding ferrous or ferric iron for transport	-1.09773	-0.800905	-1.18943	-0.0675858	-0.0795861	0.931585	0.830391	1.47326	18				+		+
BSU00610	yabQ	membrane protein of the forespore	-1.07969	-0.948185	-1.0768	-0.060259	0.0501237	0.728345	0.75079	1.63567	18				+				+
BSU00380	metS	methionyl-tRNA synthetase	-1.11251	-0.863079	-1.14366	-0.105279	0.0705108	0.791548	0.809601	1.55287	18				+
BSU31600	mrpA	Na+/H+ antiporter	-1.03307	-0.861655	-1.04328	-0.366845	0.0919921	1.0075	0.596722	1.60864	18				+		+		+
BSU19460	bshB2	N-acetyl hydrolase	-1.13241	-0.872044	-1.1471	-0.169759	0.162008	0.960661	0.748338	1.45031	18				+
BSU29880	malS	NAD-dependent malic enzyme (conversion of malate into pyruvate)	-1.01065	-0.806154	-1.13364	-0.18543	-0.175066	0.760766	1.00296	1.54721	18				+		+
BSU25250	ccpN	negative regulator of gluconeogenesis	-1.00658	-0.83306	-1.05138	-0.277877	-0.0605173	1.25064	0.448705	1.53006	18				+		+
BSU23090	rsiX	negative regulator of sigma(X) activity	-1.0956	-0.87159	-1.08043	-0.324649	0.0353761	1.09513	0.956625	1.28514	18				+		+
BSU31750	pncB	nicotinate phosphoribosyltransferase	-0.903564	-0.756438	-1.05226	-0.457634	-0.195348	0.927823	0.757634	1.67978	18						+
BSU24530	lipM	octanoyl transferase	-0.952476	-0.751794	-1.08099	-0.580901	0.0808128	0.850464	0.81279	1.62209	18						+
BSU29250	nrnA	oligoribonuclease (nanoRNAse), 3',5'-bisphosphate nucleotidase	-0.976655	-0.839069	-1.12531	-0.436058	0.0280717	1.13238	0.83829	1.37834	18				+		+
BSU30780	menC	o-succinylbenzoate synthase	-0.995643	-0.830083	-1.05274	-0.131889	-0.34103	0.773053	1.0097	1.56863	18				+		+
BSU30790	menE	O-succinylbenzoic acid-CoA ligase	-1.02652	-0.894076	-1.04652	-0.099637	-0.259867	0.843911	0.941269	1.54144	18				+		+
BSU03820	fpiD	petrobactin iron-siderophore ABC transporter (ATP-binding protein)	-1.01926	-0.855325	-1.13839	-0.153339	-0.0816174	0.908354	0.756595	1.58299	18				+		+		+
BSU03830	fpiA	petrobactin iron-siderophore ABC transporter (binding lipoprotein)	-0.994428	-0.830704	-1.01048	-0.3091	-0.123491	0.77277	0.758618	1.73681	18				+		+		+
BSU28640	pheS	phenylalanyl-tRNA synthetase (alpha subunit)	-0.9791	-0.73147	-1.0608	-0.584564	0.0305065	0.961097	0.782407	1.58193	18						+
BSU28630	pheT	phenylalanyl-tRNA synthetase (beta subunit)	-1.01063	-0.769255	-1.06572	-0.518474	0.110833	0.938969	0.704138	1.61014	18								+
BSU15190	mraY	phospho-N-acetylmuramoyl-pentapeptide transferase	-0.959544	-0.843579	-1.083	-0.323475	-0.211121	0.994901	0.97476	1.45106	18				+		+
BSU00540	fin	predicted anti-ÏƒF factor	-1.03527	-0.861251	-1.12498	-0.186507	-0.143326	0.990376	0.959502	1.40145	18				+		+
BSU01360	secY	preprotein translocase subunit	-1.02605	-0.889791	-1.08808	-0.139141	-0.209421	0.994865	0.914792	1.44283	18				+		+		+
BSU15770	prkC	protein kinase	-0.950119	-0.804687	-0.999034	-0.431939	-0.217207	0.880614	0.899748	1.62262	18				+		+
BSU01480	truA	pseudouridylate synthase I	-1.03319	-0.891841	-1.15036	-0.188797	-0.040373	1.06549	0.860138	1.37893	18				+		+
BSU37230	ywjA	putative ABC lipid transporter (ATP-binding protein)	-1.08976	-0.778952	-1.09895	-0.313112	-0.0523431	0.893891	0.971384	1.46784	18				+		+
BSU19060	yobR	putative acetyltransferase	-0.849833	-0.807892	-1.05468	-0.562416	-0.18001	0.988172	0.963777	1.50289	18						+
BSU29560	ytcI	putative acyl-coenzyme A synthetase	-0.99587	-0.853005	-1.08786	-0.255616	-0.0669154	0.807185	0.796227	1.65585	18				+
BSU02400	ybgF	putative aminoacid permease	-1.05905	-0.782866	-1.13157	-0.0881836	-0.188123	0.603572	1.12768	1.51854	18				+
BSU22370	aspB	putative aspartate aminotransferase	-1.08049	-0.899768	-1.05517	-0.171437	-0.0270493	0.768483	0.879365	1.58607	18				+		+		+
BSU07430	yfmL	putative ATP-dependent RNA helicase	-1.00515	-0.863917	-1.12953	-0.11922	-0.148745	0.923025	0.763693	1.57985	18				+		+
BSU04500	ydbK	putative efflux ABC-transporter (permease component)	-1.0834	-0.810993	-1.11042	-0.187473	0.0302738	1.14774	0.481071	1.5332	18				+
BSU28820	ysdC	putative endo-1,4-beta-glucanase	-0.970888	-0.878063	-1.00167	-0.379804	-0.0363776	0.706995	0.854867	1.70494	18				+
BSU15010	ylbH	putative enzyme with adenosyl binding site	-1.20103	-0.65678	-1.17222	0.0342707	-0.1305	0.846415	0.68244	1.59741	18				+
BSU16299	ylzI	putative flagellar protein	-0.990115	-0.712223	-1.03553	-0.649436	0.208863	0.796901	0.688892	1.69265	18								+
BSU37980	ywdF	putative glycosyltransferase	-1.00406	-0.909369	-1.03372	-0.203151	-0.23077	0.861514	1.05301	1.46655	18				+		+
BSU17430	ynbA	putative GTP-binding protein protease modulator	-1.01672	-0.987353	-1.0866	-0.254249	0.0763896	1.06611	0.802601	1.39982	18				+
BSU35850	ywtE	putative hydrolase	-1.02475	-0.746534	-1.1185	-0.293293	-0.0428121	0.857533	0.677344	1.69101	18				+
BSU28240	ysoA	putative hydrolase	-1.07143	-0.789081	-1.02848	-0.297502	-0.215861	0.930947	0.994922	1.47648	18				+		+
BSU29150	ytwI	putative integral inner membrane protein	-0.983333	-0.890124	-1.14316	-0.145347	-0.140431	0.777839	1.03717	1.48738	18				+
BSU29170	ytzA	putative integral inner membrane protein	-1.07615	-0.832117	-1.12627	-0.231942	0.0026101	0.892642	0.854678	1.51655	18				+
BSU40830	yyaK	putative integral inner membrane protein	-1.02644	-0.794894	-1.11914	-0.290667	0.0126013	0.753649	0.801398	1.6635	18				+
BSU32380	yunE	putative integral inner membrane protein	-1.03344	-0.670895	-1.09674	-0.501265	-0.0574395	1.04248	0.803111	1.51418	18						+
BSU15270	sbp	putative integral inner membrane protein	-0.979669	-0.809076	-1.01582	-0.5016	-0.0587064	0.927576	0.852531	1.58477	18						+
BSU08440	yfiY	putative iron(III) dicitrate transporter binding lipoprotein	-1.0518	-0.823153	-1.15433	-0.236549	0.0466954	0.78752	0.863003	1.56862	18				+		+		+
BSU10330	yhfQ	putative iron(III) dicitrate-binding lipoprotein	-1.0443	-0.784884	-1.06907	-0.374202	-0.00753736	0.814941	0.840084	1.62497	18				+		+		+
BSU08470	yfhB	putative isomerase	-0.991933	-0.703741	-1.06969	-0.594382	0.0107886	0.94543	0.854747	1.54879	18						+
BSU25320	yqfG	putative metal-dependent hydrolase	-1.03941	-0.917391	-1.11216	-0.1715	0.0247317	0.938564	0.727835	1.54934	18				+		+		+
BSU29550	ytcJ	putative metal-dependent hydrolase	-1.04564	-0.809286	-1.1215	-0.287526	-0.0755594	0.934469	0.937786	1.46726	18				+		+
BSU21890	ypgQ	putative metal-dependent phosphohydrolase	-0.981149	-0.767349	-1.01424	-0.519363	-0.103491	1.07906	0.756408	1.55012	18						+
BSU11000	yitI	putative N-acetyltransferase	-1.07672	-0.736106	-1.27146	-0.20761	0.0188632	0.896643	1.11358	1.26281	18				+
BSU32370	yunD	putative nuclease/nucleotidase/phosphoesterase	-0.881436	-0.794801	-1.05325	-0.530548	-0.107939	0.929549	0.799754	1.63867	18						+
BSU18430	yogA	putative oxidoreductase	-1.00457	-0.973965	-1.13348	-0.114284	0.0620248	0.767653	0.824592	1.57203	18				+
BSU37220	ywjB	putative oxidoreductase	-1.04719	-0.721209	-1.10168	-0.375553	-0.0744374	0.744032	1.0129	1.56314	18				+		+
BSU08480	yfhC	putative oxidoreductase (nitroreductase family)	-1.07328	-0.899665	-1.15776	-0.125097	0.0357502	0.913837	0.847386	1.45883	18				+		+		+
BSU17280	ymaD	putative peroxiredoxin-related protein	-1.08358	-0.66178	-1.1313	-0.111207	-0.136892	1.11017	0.368843	1.64573	18				+
BSU11590	yjbL	putative phosphatase	-1.06688	-0.86545	-1.13023	-0.256545	0.113163	0.96086	0.726766	1.51831	18				+		+
BSU32290	yutF	putative p-nitrophenyl phosphatase	-1.0137	-0.905786	-1.03151	-0.293918	-0.0622797	0.965338	0.768657	1.5732	18				+		+
BSU32350	yunB	putative protein involved in spore formation	-1.05821	-0.77798	-1.18968	-0.137016	-0.0567979	0.784642	0.858905	1.57614	18				+
BSU00970	yacP	putative ribonuclease with PIN and NYN domains	-1.05248	-0.763328	-1.15287	-0.280885	-0.0600622	0.976903	0.832545	1.50018	18				+		+
BSU14110	ykuK	putative RNAse	-1.09255	-0.885289	-1.17337	0.0745819	-0.067076	0.832034	0.787379	1.5243	18				+		+
BSU06170	ydjE	putative sugar kinase (ribokinase family)	-1.09532	-0.943008	-1.03018	-0.271121	0.207938	0.827823	0.708207	1.59566	18				+
BSU03270	ycgT	putative thioredoxin reductase	-1.01089	-0.825268	-1.08863	-0.302927	-0.0742723	0.84268	0.855202	1.60411	18				+		+		+
BSU02220	ybfI	putative transcriptional regulator (AraC/XylS family, cupin family)	-0.93168	-0.800315	-1.24739	-0.179364	0.0256206	0.730734	0.709796	1.6926	18				+
BSU05320	ydeS	putative transcriptional regulator (TetR/AcrR family)	-1.14566	-0.800007	-1.15129	-0.0639279	0.0505194	0.727942	0.774372	1.60804	18				+
BSU38018	ywzG	putative transcriptional regulator, PadR family	-1.11681	-0.800025	-1.09031	-0.302376	0.0545442	0.821965	0.904973	1.52804	18				+
BSU33170	yvrB	putative vitamin B12 permease	-1.05055	-0.806075	-1.13009	-0.0705868	-0.185113	0.964355	0.688756	1.5893	18				+
BSU16670	ribC	riboflavin biosynthesis protein RibC	-1.07181	-0.770738	-1.15059	-0.238024	0.0318101	0.931	0.667193	1.60117	18				+
BSU00950	mrnC	ribonuclease for 23S RNA maturation	-1.0234	-0.873774	-1.14767	-0.197122	-0.0327849	1.00447	0.784376	1.4859	18				+		+
BSU01260	rplNA	ribosomal protein L14	-1.00448	-0.874102	-1.02275	-0.135039	-0.354418	0.994005	0.901098	1.49569	18				+		+		+
BSU01350	rplO	ribosomal protein L15	-1.02257	-0.902679	-1.04679	-0.119841	-0.258987	0.980708	0.875481	1.49468	18				+		+		+
BSU01230	rplP	ribosomal protein L16	-1.04795	-0.930329	-1.09789	0.0435155	-0.254409	0.994091	0.875189	1.41779	18				+		+		+
BSU01320	rplR	ribosomal protein L18	-0.982622	-0.831583	-1.02382	-0.241473	-0.34961	1.032	0.901817	1.49529	18				+		+		+
BSU01270	rplX	ribosomal protein L24 (BL23)	-1.00561	-0.726477	-1.13865	-0.110329	-0.378658	0.974854	0.864781	1.5201	18				+		+
BSU01240	rpmC	ribosomal protein L29	-1.03886	-0.872007	-0.998387	-0.0487025	-0.390606	0.968139	0.845136	1.53529	18				+		+		+
BSU01280	rplE	ribosomal protein L5 (BL6)	-0.942276	-0.847123	-0.995285	-0.223673	-0.433732	1.00481	0.913731	1.52355	18				+		+		+
BSU01310	rplF	ribosomal protein L6 (BL8)	-0.964422	-0.800452	-1.07665	-0.225184	-0.352505	1.02687	0.897086	1.49526	18				+		+
BSU01250	rpsQ	ribosomal protein S17 (BS16)	-1.01007	-0.759106	-1.05515	-0.134434	-0.426786	1.01533	0.831458	1.53875	18				+		+		+
BSU01330	rpsE	ribosomal protein S5	-0.972569	-0.7391	-0.97356	-0.329963	-0.457524	1.04396	0.896151	1.53261	18				+		+		+
BSU01300	rpsH	ribosomal protein S8 (BS8)	-0.967452	-0.82449	-0.997723	-0.26923	-0.371749	1.01354	0.869688	1.54742	18				+		+		+
BSU15790	rpe	ribulose-5-phosphate 3-epimerase	-1.07935	-0.884247	-1.10809	-0.243518	0.00479309	0.888069	1.06387	1.35847	18				+		+
BSU37160	rpoE	RNA polymerase (delta subunit)	-1.09172	-0.973493	-1.09765	-0.0160668	0.0364202	0.833306	0.771571	1.53763	18				+
BSU29300	rbfK	RNA-binding riboflavin kinase	-0.911257	-0.751633	-1.15597	-0.0986113	-0.423967	0.964275	0.786301	1.59086	18				+
BSU00930	cysE	serine acetyltransferase	-1.06313	-0.828529	-1.1343	-0.216425	-0.0356392	0.929055	0.837908	1.51106	18				+		+
BSU10810	yisP	squalene synthase	-0.847705	-0.755227	-1.09343	-0.389831	-0.315098	1.1944	0.654893	1.552	18						+
BSU18100	parC	subunit A of DNA topoisomerase IV	-1.04206	-0.776867	-1.16325	-0.31816	0.0190095	0.990415	0.791358	1.49956	18				+
BSU18090	parE	subunit B of DNA topoisomerase IV	-1.0571	-0.833605	-1.1591	-0.226172	0.0438287	1.00578	0.725153	1.50121	18				+
BSU14180	dapH	tetrahydrodipicolinate N-acetyltransferase	-1.05547	-0.812377	-1.12236	-0.215498	-0.00330479	0.836879	0.735496	1.63663	18				+		+		+
BSU_MISC_RNA_11	BSU_MISC_RNA_11	TPP	-1.01361	-0.857591	-1.07349	-0.405948	0.215523	0.686901	0.774205	1.674	18				+				+
BSU27320	greA	transcription elongation factor	-0.986903	-0.801184	-1.1058	-0.36787	0.0708344	0.730179	0.750701	1.71005	18				+
BSU00560	spoVT	transcriptional regulator	-1.04974	-0.903889	-1.02759	-0.157197	-0.226785	0.896989	1.01238	1.45584	18				+		+
BSU29740	ccpA	transcriptional regulator (Lacl family)	-1.11158	-0.823056	-1.10833	-0.192812	-0.0209567	0.93194	0.808781	1.51602	18				+
BSU06140	gutR	transcriptional regulator of the glucitol operon	-1.09787	-0.703459	-1.22142	-0.288816	0.108888	1.02796	0.705723	1.46899	18				+
BSU33970	araR	transcriptional repressor of the ara regulon (LacI family)	-1.1016	-0.815501	-1.06007	-0.0675373	-0.135978	0.86496	0.635738	1.67998	18				+
BSU00550	mfd	transcription-repair coupling factor	-1.0563	-0.865088	-1.11147	-0.0910777	-0.179391	0.85668	0.965345	1.4813	18				+		+
BSU17890	tkt	transketolase	-1.0197	-0.874204	-1.13231	-0.343169	0.10166	0.940956	0.852405	1.47437	18				+		+
BSU16030	trmD	tRNA(m1G37)methyltransferase	-1.07623	-0.88348	-1.1088	-0.158486	-0.0147613	0.873962	0.837926	1.52987	18				+		+
BSU37100	murAB	UDP-N-acetylglucosamine 1-carboxyvinyltransferase	-0.981449	-0.755962	-1.10587	-0.521153	0.0442469	0.854544	0.9175	1.54814	18				+		+
BSU15180	murE	UDP-N-acetylmuramoylalanyl-D-glutamate-2, 6-diaminopimelate ligase	-1.07268	-0.763374	-1.18079	-0.0522603	-0.233228	1.01209	0.855069	1.43518	18				+		+
BSU25310	dgkA	undecaprenol kinase	-1.02689	-0.971259	-0.947657	-0.262879	-0.094976	0.940275	0.763915	1.59947	18				+		+
BSU35670	gtaB	UTP-glucose-1-phosphate uridylyltransferase	-1.15381	-0.848819	-1.1057	-0.231482	0.0788431	0.84859	1.07207	1.3403	18				+
BSU39650	yxdK	YxdK two-component sensory histidine kinase, phosphorylated, YxdK two-component sensory histidine kinase	-1.12576	-0.773982	-1.10131	-0.302761	0.0551853	1.01657	0.727722	1.50433	18				+
BSU22090	kdgT	2-keto-3-deoxygluconate permease	-0.896858	-0.37671	-1.6405	1.01786	0.277545	0.292819	-0.138569	1.46441	19				+
BSU39750	iolB	5-deoxy-D-glucuronic acid isomerase	-1.09814	-0.0702867	-1.69185	1.22075	0.393881	0.122483	-0.00218186	1.12534	19				+
BSU13400	ykoU	ATP-dependent DNA ligase subunit	-0.876752	-0.822081	-1.262	1.36784	0.381326	0.254149	-0.364882	1.3224	19				+
BSU08029	yfzA	conserved hypothetical protein	-0.622518	-0.049145	-1.64227	1.22577	0.204814	0.44812	-0.800479	1.2357	19				+
BSU12070	yjdJ	conserved hypothetical protein	-0.73758	-0.499923	-1.43744	1.21459	-0.144124	0.117821	-0.129838	1.6165	19				+
BSU39880	yxbC	conserved hypothetical protein	-1.07888	-0.688334	-1.34311	1.09179	0.688556	0.109126	-0.142907	1.36375	19				+
BSU15440	ylyA	conserved hypothetical protein	-0.850473	-0.698096	-1.65936	0.9075	0.528791	0.863572	-0.168327	1.07639	19				+
BSU11549	yizD	conserved hypothetical protein	-1.229	-0.183159	-1.64168	0.803435	1.00281	0.555009	-0.183735	0.876328	19				+
BSU18160	xynD	endo-1,4-beta-xylanase (xylanase D)	-1.08751	-0.641811	-1.42788	0.946999	0.486751	0.453917	-0.146549	1.41609	19				+
BSU03340	folEB	GTP cyclohydrolase I	-0.981665	-0.187098	-1.60475	1.26823	0.994612	-0.306602	-0.0388411	0.856119	19				+
BSU17030	cotE	morphogenic spore protein	-0.557408	-0.50163	-1.88574	1.02153	0.506292	0.935964	-0.302677	0.783672	19				+
BSU08330	yfiN	putative ABC transporter (permease)	-0.818312	-0.537956	-1.81399	1.0764	0.66903	0.231043	0.162023	1.03177	19				+
BSU17830	yndM	putative integral inner membrane protein	-0.655198	-0.374182	-1.70828	1.61536	0.339171	0.291939	-0.293944	0.785131	19				+
BSU27690	yrzE	putative integral inner membrane protein	0.0126407	0.114654	-1.45866	1.36521	0.14795	0.202502	-1.38765	1.00336	19				+
BSU36610	ywnC	putative integral inner membrane protein	-0.865813	-0.705152	-1.39054	1.15209	0.811156	0.0544646	-0.360544	1.30433	19				+				+
BSU24200	yqiH	putative lipoprotein	-0.568038	-0.299139	-1.66319	1.64778	0.1989	0.465016	-0.533601	0.752272	19				+
BSU05500	ydfP	putative membrane bound oxidoreductase	-0.853198	-0.471425	-1.53009	1.31647	0.50177	0.0799925	-0.315468	1.27195	19				+
BSU34220	epsO	putative pyruvyl transferase	-1.0335	-0.408014	-1.64314	0.864467	0.572726	0.304324	-0.0339781	1.37711	19				+
BSU18760	yoaU	putative transcriptional regulator (LysR family)	-0.427983	-0.699162	-1.74759	1.44637	0.84539	-0.18954	0.128448	0.644066	19				+
BSU26840	sigZ	RNA polymerase ECF(extracytoplasmic function)-type sigma factor (sigma-Z)	-1.11226	-0.640868	-1.52219	1.17905	0.68227	0.341877	0.0421782	1.02994	19				+
BSU30890	ytxO	spore coat protein (outer)	-0.726872	-0.245598	-1.82789	0.616204	1.065	0.761859	-0.496608	0.853906	19				+
BSU05710	ydhD	spore cortex lytic enzyme	-0.99854	-0.280144	-1.35897	1.25249	0.245362	0.152615	-0.490826	1.47801	19				+
BSU24380	spoIIIAF	stage III sporulation protein	-0.292271	0.112129	-1.71332	1.49095	0.310831	-0.225367	-0.72067	1.03772	19				+
BSU23401	spoVAEA	stage V sporulation germinant protein	-0.297341	-0.316626	-2.05764	1.10371	0.500673	0.130315	-0.102838	1.03974	19				+
BSU28770	araL	sugar phosphatase	-1.08234	0.185825	-1.77179	1.1911	0.370734	0.204271	-0.118942	1.02115	19				+
BSU08840	ssuA	aliphatic sulfonate ABC transporter (binding lipoprotein)	-1.22014	-0.425094	-1.20441	1.65489	0.618691	-0.453618	0.408484	0.621199	20				+
BSU05740	phoB	alkaline phosphatase III	-0.947256	-0.451022	-1.48268	1.66232	0.297979	0.291311	-0.217287	0.846637	20				+
BSU40880	exoAA	apurinic/apyrimidinic endonuclease	-1.06192	-0.789069	-1.10733	1.72798	-0.0491922	0.0215167	0.280146	0.977873	20				+
BSU25790	arsB	arsenite efflux transporter	-1.05462	-0.713693	-1.24342	1.69687	0.279062	0.134249	-0.0239329	0.92548	20				+
BSU34550	pgcM	beta-phosphoglucomutase; glucose-1-phosphate phosphodismutase	-0.919166	-0.508915	-1.47806	1.63426	-0.125364	0.476405	0.0279666	0.892877	20				+
BSU19160	yocC	conserved hypothetical protein	-0.987952	-0.770013	-1.05182	1.95114	0.0668968	0.0219522	0.0558913	0.713908	20				+
BSU14970	ylbD	conserved hypothetical protein	-1.04123	-0.597939	-0.802717	1.86556	-0.106401	0.410378	-0.643835	0.916185	20				+
BSU14690	yktD	conserved hypothetical protein	-0.948115	-0.883136	-0.848127	1.79303	0.50441	-0.0120336	-0.529199	0.923168	20				+
BSU29510	ytfI	conserved hypothetical protein	-1.01376	-0.532953	-1.06416	1.72161	-0.0114171	0.102038	-0.395166	1.1938	20				+
BSU13819	ykzS	conserved hypothetical protein	-1.19014	-0.915104	-0.884729	1.60824	0.168659	0.32021	-0.204485	1.09736	20				+
BSU09840	hemZ	coproporphyrinogen III oxidase	-1.08688	-0.964269	-1.15474	1.59246	0.247651	0.20304	0.234239	0.928502	20				+	-
BSU18770	cyeA	cysteine and O-acetyl serine efflux permease	-1.13476	-0.738353	-1.28519	1.45103	0.42306	0.348051	-0.111417	1.04757	20				+
BSU21710	dinF	damage inducible, Na+ driven multidrug efflux pump	-1.06423	-0.892923	-1.1571	1.74742	0.397767	0.0702457	0.214196	0.684632	20				+
BSU40540	hypR	hypochloric acid-specific transcriptional regulator	-1.02096	-0.970406	-1.16081	1.32914	0.84988	-0.233902	0.158366	1.0487	20				+
BSU14009	ykzT	hypothetical protein	-0.794346	-0.11433	-1.43799	1.93621	-0.117016	-0.0960863	-0.0893882	0.712952	20				+
BSU03359	yczL	hypothetical protein	-0.453292	-0.811617	-1.26516	1.86327	-0.309816	-0.331987	0.632179	0.676421	20				+
BSU04750	ydcF	hypothetical protein	-0.918784	-0.868941	-1.14922	1.85526	0.0388866	-0.0228128	0.348017	0.717597	20				+
BSU05409	ydzQ	hypothetical protein	-0.667836	-0.393318	-1.59338	1.74534	0.320386	-0.334728	0.167595	0.755936	20				+
BSU06269	ydzJ	hypothetical protein	-1.06798	-0.705254	-1.27893	1.48785	0.591513	0.243614	-0.282539	1.01173	20				+
BSU09400	spoVR	involved in spore cortex synthesis (stage V sporulation)	-0.987417	-0.629426	-1.12459	1.92336	0.353359	-0.207411	-0.0320704	0.704198	20				+
BSU07400	yfmO	metal efflux transporter	-1.01485	-0.859015	-1.20232	1.59223	-0.127952	0.434497	0.168545	1.00887	20				+
BSU02810	cwlK	murein L,D:-endopeptidase	-0.970478	-0.898975	-0.974766	1.61763	0.333282	-0.115956	-0.219693	1.22895	20				+
BSU15170	spoVD	penicillin-binding protein	-1.07103	-0.605761	-1.34308	1.38364	0.342851	-0.0418644	0.0524425	1.2828	20				+
BSU39270	bglP	phosphotransferase system (PTS) beta-glucoside-specific enzyme IIBCA component	-0.869578	-0.616868	-1.13836	1.87194	0.391532	-0.00938461	-0.463163	0.833881	20				+
BSU03380	yckB	putative ABC transporter (binding lipoprotein)	-1.09155	-0.791333	-1.18174	1.69415	0.695625	0.0657012	-0.043215	0.65237	20				+
BSU27360	yrrM	putative acyl-CoA O-methyltransferase	-1.16318	-0.889708	-1.14291	1.58682	0.400578	-0.0074924	0.351576	0.864318	20				+	-
BSU05490	ydfO	putative dioxygenase	-0.826031	-0.733134	-1.09587	1.33567	0.112349	-0.199668	-0.232974	1.63965	20				+	-			+
BSU08380	yfiS	putative efflux transporter	-1.2463	-0.370821	-1.04125	1.49925	0.115651	-0.348434	0.0349717	1.35693	20				+
BSU27100	yrhP	putative efflux transporter	-1.09222	-0.744578	-1.22218	1.44205	0.349587	-0.0200899	0.040349	1.24707	20				+				+
BSU36740	ywmC	putative exported protein	-1.00274	-0.530333	-1.17731	2.00909	0.100278	0.163114	-0.0623337	0.500234	20				+
BSU36730	ywmD	putative exported protein	-1.13584	-0.547737	-1.18064	1.79744	0.327668	-0.00273431	-0.0777527	0.819593	20				+
BSU18750	yoaT	putative integral inner membrane protein	-0.77747	-0.582197	-1.22496	2.0222	-0.25192	-0.073064	0.397811	0.489606	20				+	-
BSU17070	ymcC	putative integral inner membrane protein	-0.983655	-0.758897	-1.12447	1.86538	0.231703	0.0709826	-0.102964	0.80192	20				+
BSU39970	yxaH	putative integral inner membrane protein	-0.954526	-1.03284	-0.954556	1.84713	0.447462	-0.075302	0.0206769	0.701954	20				+	-
BSU05730	ydhF	putative lipoprotein	-1.03101	-0.980941	-0.668253	1.8806	0.0916254	0.14255	-0.350924	0.916354	20				+
BSU26830	yrpE	putative lipoprotein	-1.07207	-0.8899	-0.847006	1.51556	0.633891	-0.230281	-0.327649	1.21745	20				+
BSU32660	yurT	putative methylglyoxalase	-1.11723	-0.901098	-1.09335	1.68637	0.408648	0.0778618	0.0907003	0.848105	20				+	-
BSU05480	ydfN	putative oxidoreductase	-0.947405	-0.579851	-1.03633	1.51156	0.12068	-0.329323	-0.232718	1.49339	20				+				+
BSU18740	yozG	putative transcriptional regulator	-0.838195	-0.741007	-1.21657	1.86479	0.18485	-0.183004	0.0827675	0.846372	20				+	-
BSU32669	yuzN	putative transcriptional regulator	-1.00184	-0.860828	-1.14868	1.6736	0.310689	0.0227891	-0.0143686	1.01864	20				+	-			+
BSU33740	yvaV	putative transcriptional regulator	-1.18514	-0.760683	-1.27936	1.51679	0.480382	0.222203	0.119848	0.885955	20				+
BSU19070	yobS	putative transcriptional regulator	-1.08682	-0.78308	-1.25518	1.41303	0.275139	0.436571	-0.158176	1.15851	20				+
BSU10150	yhgD	putative transcriptional regulator	-1.11825	-0.878276	-1.2346	1.34573	0.665913	0.136734	-0.00389913	1.08664	20				+
BSU36060	cotH	spore coat protein (inner)	-0.960465	-0.520477	-1.28296	1.9384	0.418434	-0.186434	0.203866	0.389638	20				+
BSU34530	cotR	spore coat protein assembly factor CotR; lysophospholipase	-1.39933	-0.458195	-1.12716	1.43359	0.63812	0.429934	-0.389984	0.873019	20				+
BSU25780	arsC	thioredoxin-coupled arsenate reductase	-1.16748	-0.848301	-1.26624	1.39246	0.400121	0.321735	0.120334	1.04737	20				+
BSU05330	aseR	transcriptional regulator (metals sensing ArsR-SmtB repressors family)	-1.0461	-0.750846	-1.38611	1.57693	0.0842064	0.286989	0.415074	0.819857	20				+
BSU40578	yyzK	unknown, putative pseudogene	-1.11444	-0.468775	-1.39272	1.561	0.470609	-0.0780436	0.0574826	0.964889	20				+
BSU28280	leuA	2-isopropylmalate synthase	-0.978471	-0.837229	-1.01198	-0.740251	0.258634	1.27757	0.958667	1.07305	21						+
BSU22700	aroB	3-dehydroquinate synthase	-1.01988	-0.729003	-1.0191	-0.542156	-0.0498771	1.58717	0.848796	0.924039	21						+
BSU28260	leuC	3-isopropylmalate dehydratase (large subunit)	-0.943365	-0.817471	-1.00243	-0.795984	0.239282	1.32443	0.976557	1.01898	21						+
BSU28250	leuD	3-isopropylmalate dehydratase (small subunit)	-0.946695	-0.7715	-0.989397	-0.775572	0.100997	1.39101	0.977206	1.01395	21						+
BSU28270	leuB	3-isopropylmalate dehydrogenase	-0.947109	-0.802674	-1.01532	-0.803927	0.258678	1.29938	0.959599	1.05138	21						+
BSU23070	serA	3-phosphoglycerate dehydrogenase	-0.986966	-0.809486	-1.0098	-0.761439	0.264457	1.28813	0.931445	1.08366	21					+	+
BSU22600	aroE	3-phosphoshikimate 1-carboxyvinyltransferase (5-enolpyruvoylshikimate-3-phosphate synthase)	-0.87148	-0.590149	-0.903163	-0.702308	-0.466011	1.35613	0.807931	1.36905	21						+
BSU28290	ilvC	acetohydroxy-acid isomeroreductase	-0.96479	-0.817345	-0.994773	-0.81045	0.287526	1.24426	0.95302	1.10255	21					+	+
BSU28310	ilvB	acetolactate synthase (acetohydroxy-acid synthase) (large subunit)	-0.974811	-0.815062	-1.01909	-0.784967	0.308604	1.20732	0.94208	1.13593	21					+	+
BSU28300	ilvH	acetolactate synthase (acetohydroxy-acid synthase) (small subunit)	-0.963779	-0.786965	-1.01268	-0.811248	0.275987	1.23262	0.894556	1.17151	21						+
BSU18000	citB	aconitate hydratase (aconitase)	-0.986445	-0.813091	-1.01873	-0.617366	0.115386	1.52072	0.869592	0.929928	21						+
BSU14520	adeC	adenine deaminase	-0.904086	-0.624377	-1.02092	-0.697988	-0.280064	1.32724	1.06214	1.13805	21						+
BSU22680	trpE	anthranilate synthase	-1.00436	-0.757933	-1.07572	-0.374213	-0.176708	1.54042	0.983308	0.865201	21						+
BSU04710	rsbV	anti-anti-sigma factor (antagonist of RsbW)	-0.941563	-0.851269	-0.974494	-0.537543	-0.175195	1.13128	1.37604	0.972737	21						+
BSU03790	yclM	aspartate kinase III	-0.862405	-0.672369	-0.889569	-0.721202	-0.392146	1.39819	1.28801	0.851497	21						+
BSU27550	aspS	aspartyl-tRNA synthetase	-0.951272	-0.759997	-1.02436	-0.632688	-0.0693875	1.17768	0.882735	1.37729	21						+
BSU21750	scuA	assembly factor BSco of the Cu(A) site of cytochrome c oxidase	-1.00642	-0.848443	-1.05067	-0.48439	-0.00958495	1.29872	0.917525	1.18326	21						+
BSU38550	ilvK	branched-chain amino acid aminotransferase	-0.989192	-0.838226	-1.05787	-0.704978	0.298091	1.08696	1.08082	1.1244	21					+	+
BSU22690	aroH	chorismate mutase	-0.863005	-0.655612	-0.971337	-0.685238	-0.27164	1.63413	0.794025	1.01868	21						+
BSU22710	aroF	chorismate synthase	-0.999084	-0.688323	-0.979828	-0.608516	-0.097793	1.62668	0.783244	0.963615	21						+
BSU29140	citZ	citrate synthase II	-0.98362	-0.732841	-1.04578	-0.685665	0.052254	1.1398	0.921359	1.3345	21						+
BSU07890	yfkI	conserved hypothetical protein	-1.05966	-0.66734	-1.04058	-0.292645	-0.371303	0.980735	1.50863	0.942164	21						+
BSU17240	ymzB	conserved hypothetical protein	-1.03032	-0.664496	-0.847446	-0.443579	-0.577658	1.18742	1.27582	1.10026	21						+
BSU29770	ytxH	conserved hypothetical protein	-0.953432	-0.787308	-1.02697	-0.445703	-0.293744	1.23976	1.24319	1.02421	21				+		+
BSU29760	ytxJ	conserved hypothetical protein	-1.034	-0.803016	-1.04099	-0.461059	-0.104752	1.22439	1.20124	1.01818	21				+		+
BSU33200	yvrE	conserved hypothetical protein	-0.926985	-0.770168	-0.990613	-0.588771	-0.225416	0.975688	1.37669	1.14958	21						+
BSU29780	ytxG	conserved hypothetical protein	-0.894114	-0.782256	-0.982506	-0.59528	-0.271435	1.04699	1.12234	1.35626	21						+
BSU22020	ypbS	conserved hypothetical protein	-1.07749	-0.785195	-1.06666	-0.611936	0.238393	1.18984	1.00552	1.10754	21						+
BSU32090	yuiA	conserved hypothetical protein	-0.946489	-0.744725	-1.05375	-0.721609	0.126439	1.12585	1.40993	0.804353	21						+
BSU11880	metC	cystathionine beta-lyase	-0.912299	-0.702928	-0.953487	-0.783361	-0.0993259	0.819714	1.3712	1.26049	21						+
BSU11870	metI	cystathionine gamma-synthase and O-acetylhomoserine thiolyase	-0.913115	-0.748892	-0.960168	-0.772589	-0.0105584	0.753163	1.35942	1.29274	21						+
BSU33830	opuCA	glycine betaine/carnitine/choline/choline sulfate ABC transporter (ATP-binding protein)	-0.926038	-0.650498	-0.993909	-0.701726	-0.248572	1.08029	1.09313	1.34733	21						+
BSU33810	opuCC	glycine betaine/carnitine/choline/choline sulfate ABC transporter (osmoprotectant-binding lipoprotein)	-0.918596	-0.718613	-0.937311	-0.719529	-0.227481	1.13952	1.02328	1.35873	21						+
BSU33800	opuCD	glycine betaine/carnitine/choline/choline sulfate ABC transporter (permease)	-0.907538	-0.782239	-1.00747	-0.705158	-0.0469679	1.08158	0.987695	1.3801	21						+
BSU33820	opuCB	glycine betaine/carnitine/choline/choline sulfate ABC transporter (permease)	-0.900906	-0.602255	-0.96893	-0.76588	-0.289675	1.12931	1.0189	1.37944	21						+
BSU02410	ybgG	homocysteine methylase using (R,S)AdoMet	-0.935513	-0.679241	-0.886058	-0.691188	-0.307612	1.16442	0.833271	1.50192	21						+
BSU32260	hom	homoserine dehydrogenase	-0.979484	-0.797085	-1.01903	-0.645704	0.0502169	1.3774	1.11336	0.900325	21						+
BSU32240	thrB	homoserine kinase	-0.938981	-0.801915	-1.01752	-0.67579	0.0741966	1.45218	1.11038	0.797453	21						+
BSU22870	fni	isopentenyl diphosphate isomerase	-0.914673	-0.767073	-0.9956	-0.699029	-0.106081	1.19686	1.00242	1.28318	21						+
BSU02390	ilvE	ketomethiobutyrate-branched-chain/aromatic amino acid aminotransferase	-0.986948	-0.764549	-1.05684	-0.75995	0.27314	1.23634	1.14003	0.918771	21						+
BSU13580	mtnE	methionine-glutamine aminotransferase	-0.956621	-0.806165	-1.06501	-0.572033	-0.0451584	1.04708	1.20693	1.19097	21						+
BSU13610	mtnB	methylthioribulose-1-phosphate dehydratase (MTRu-1-P dehydratase)	-0.908096	-0.846457	-0.962372	-0.599691	-0.0906606	0.692876	1.33718	1.37722	21						+
BSU18570	yoaE	molybdopterin cofactor oxido-reductase	-0.941093	-0.767406	-0.973091	-0.725412	-0.0656857	1.08728	1.09091	1.2945	21						+
BSU00530	pth	peptidyl-tRNA hydrolase	-1.00642	-0.939705	-0.991606	-0.248629	-0.252597	0.967459	1.28589	1.18562	21						+
BSU10340	phoE	phosphatase	-0.965709	-0.793282	-1.06276	-0.402624	-0.255006	1.04836	1.09817	1.33285	21				+		+
BSU10020	serC	phosphoserine aminotransferase	-0.950328	-0.731057	-1.03615	-0.722872	0.0242644	1.1444	0.941386	1.33035	21						+
BSU27900	pheA	prephenate dehydratase	-0.979878	-0.861871	-0.937529	-0.556564	-0.144887	1.02784	1.12035	1.33254	21						+
BSU22610	tyrA	prephenate dehydrogenase	-0.963908	-0.653804	-1.0076	-0.471196	-0.38447	1.4401	0.794776	1.24611	21						+
BSU03260	ycgS	putative aromatic hydrocarbon hydrolase	-0.996549	-0.865458	-1.19516	-0.11816	-0.15997	1.26168	1.19197	0.881646	21				+
BSU12230	yjjA	putative enzyme	-1.02644	-0.874324	-1.14224	-0.469657	0.236921	1.03526	1.02303	1.21745	21				+		+
BSU19579	yoyD	putative exported protein	-0.887277	-0.761934	-1.0472	-0.747914	0.0165056	1.29744	0.957262	1.17312	21						+
BSU08600	csbB	putative glycosyl transferase	-0.932443	-0.605564	-0.989637	-0.465183	-0.534078	0.947978	1.46083	1.1181	21						+
BSU30580	ytmA	putative hydrolase	-1.07131	-0.773574	-1.20881	-0.30261	0.0268846	1.05669	1.15998	1.11275	21				+
BSU18010	yneN	putative membrane-bound proteins with a thioredoxin-like domain	-0.967041	-0.84683	-0.958113	-0.53838	-0.154279	1.28068	0.878572	1.30539	21				+		+
BSU38960	yxjG	putative methyltetrahydrofolate methyltransferase	-0.97274	-0.829528	-0.921863	-0.759229	0.215799	0.626591	1.24033	1.40064	21					+
BSU10450	yhjB	putative Na+/metabolite cotransporter	-0.935862	-0.909711	-1.06953	-0.595647	0.160673	1.25378	1.08604	1.01027	21						+
BSU19580	yodF	putative Na+/metabolite permease	-0.921154	-0.776822	-1.0077	-0.721509	-0.019143	1.33431	1.03463	1.07739	21						+
BSU08780	ygaJ	putative peptidase	-1.0502	-0.925247	-1.03235	-0.36219	0.0307869	1.31774	1.18897	0.83249	21						+
BSU03220	putP	putative proline/ornithine permease	-0.986566	-0.817708	-1.06974	-0.477629	-0.0873623	1.08884	1.05116	1.29901	21				+		+
BSU14860	pycA	pyruvate carboxylase	-0.998049	-0.814708	-1.0824	-0.430655	-0.00907879	1.50228	1.06953	0.763082	21				+		+
BSU23100	sigX	RNA polymerase ECF(extracytoplasmic function)-type sigma factor sigma(X)	-0.993188	-0.740502	-1.17801	-0.432147	-0.0512795	1.20622	0.957483	1.23142	21						+
BSU04730	sigB	RNA polymerase sigma-37 factor (sigma(B))	-0.915828	-0.831318	-1.00218	-0.532921	-0.181141	1.15035	1.43093	0.882111	21						+
BSU_MISC_RNA_21	BSU_MISC_RNA_21	SAM	-1.06122	-0.815138	-1.11416	-0.453944	0.114474	0.923938	1.18536	1.22069	21				+
BSU_MISC_RNA_18	BSU_MISC_RNA_18	SAM	-0.904561	-0.660431	-1.0077	-0.778984	-0.106256	0.864662	1.26601	1.32726	21						+
BSU_MISC_RNA_15	BSU_MISC_RNA_15	SAM	-0.994216	-0.615127	-1.04109	-0.818473	0.067999	1.06087	1.24563	1.0944	21						+
BSU04740	rsbX	serine phosphatase	-0.878188	-0.702607	-0.973306	-0.655819	-0.319614	1.14692	1.41681	0.9658	21						+
BSU04720	rsbW	switch protein/serine kinase and anti-sigma factor (inhibitory sigma-B binding protein)	-0.945175	-0.800331	-0.98528	-0.532178	-0.217438	1.15568	1.41443	0.910288	21						+
BSU_MISC_RNA_42	BSU_MISC_RNA_42	T-box	-1.11939	-0.799878	-1.14316	-0.373824	0.14988	1.25314	0.997	1.03623	21				+		+
BSU21770	ilvA	threonine dehydratase	-0.970926	-0.79645	-1.02249	-0.752607	0.222285	1.27536	1.17149	0.873331	21						+
BSU32250	thrC	threonine synthase	-0.937512	-0.824414	-1.00859	-0.658738	0.0685422	1.45397	1.1172	0.78954	21						+
BSU17330	miaA	tRNA isopentenylpyrophosphate transferase	-0.911036	-0.911073	-1.06945	-0.460578	-0.0461068	1.30201	0.836376	1.25985	21						+
BSU22630	trpA	tryptophan synthase (alpha subunit)	-1.02823	-0.718899	-1.124	-0.396483	-0.0623579	1.56089	0.896341	0.872736	21						+
BSU36640	ureC	urease (alpha subunit)	-0.974252	-0.853006	-1.05154	-0.548223	0.0802444	1.24752	1.32417	0.77508	21						+
BSU32970	yusY	similar to oligoendopeptidase, inactive pseudogene	-0.875215	-0.947101	-0.964067	-0.721213	0.124839	1.01069	1.05003	1.32204	21						+
BSU24120	prpB	2-methylisocitrate lyase	-1.26831	-0.816484	-1.20435	0.76226	0.888989	1.30412	-0.10377	0.437545	22				+
BSU03900	gabT	4-aminobutyrate aminotransferase	-1.07583	-0.953397	-1.23693	0.932116	0.60397	1.29218	0.668615	-0.230715	22				+
BSU22010	exoA	5'3'-exonuclease	-1.19229	-0.909312	-1.30323	0.904873	0.716364	1.2574	0.292338	0.233854	22				+
BSU12390	uxaA	altronate hydrolase	-1.09902	-0.313077	-1.57079	1.02211	1.04924	1.03586	-0.0476995	-0.0766192	22				+
BSU27130	rsiV	anti-sigma(V) factor	-1.17921	-0.861936	-1.26285	1.01456	0.818739	1.24013	0.0538142	0.176752	22				+
BSU05610	vmlR	ATP-binding cassette efflux transporter	-1.23446	-0.823782	-1.3487	1.15031	0.780465	0.950673	0.216315	0.309182	22				+
BSU17860	yneA	cell division suppressor	-0.840196	-1.10866	-1.46175	1.02682	0.788997	1.03043	0.159074	0.405284	22				+
BSU33070	gerAC	component of the germination receptor GerA	-1.22819	-0.532032	-1.44887	0.686691	0.831284	1.37562	0.205795	0.109699	22				+
BSU27230	yrhD	conserved hypothetical protein	-0.888176	-0.611729	-1.5927	1.36762	0.807276	0.873	0.109052	-0.0643497	22				+
BSU21960	ypeQ	conserved hypothetical protein	-1.14406	-0.769498	-1.4766	1.19882	0.555465	0.892314	0.595691	0.147877	22				+
BSU26060	yqbM	conserved hypothetical protein	-0.945272	-0.975929	-1.4056	1.18454	0.546136	1.16464	0.332849	0.098642	22				+
BSU13630	ykvA	conserved hypothetical protein	-1.14134	-0.850172	-1.35898	0.962024	1.05185	0.997351	0.317238	0.0220312	22				+
BSU01845	ybcC	conserved hypothetical protein	-1.07708	-0.889531	-1.17276	0.918954	1.14371	0.644443	0.927469	-0.495201	22				+				-
BSU10890	yisX	conserved hypothetical protein	-1.0958	-1.03697	-1.29195	0.687188	0.854569	1.29326	0.240587	0.34911	22				+
BSU25570	comEC	DNA channel for uptake in competent cells	-1.01593	-0.956226	-1.42644	0.811508	0.561444	1.33634	0.448643	0.240661	22				+
BSU27090	aapA	d-Serine/d-alanine/glycine permease	-1.12848	-0.98826	-1.13806	1.02807	0.871172	1.27713	0.0875338	-0.00910999	22				+
BSU10520	glcP	glucose/mannose:H+ symporter	-1.11586	-0.756852	-1.46731	1.01631	1.07497	0.87431	0.242306	0.13212	22				+
BSU28990	dnaB	helicase loading protein; replication initiation membrane attachment protein	-1.1954	-0.999369	-1.24634	1.14927	0.726992	1.0065	0.260662	0.29769	22				+
BSU13330	ykoL	hypothetical protein	-1.18331	-0.621459	-1.27573	1.37292	0.871677	0.964077	-0.106973	-0.0211985	22				+
BSU23720	yqzH	hypothetical protein	-1.11693	-0.851639	-1.26443	1.15125	0.908865	1.12734	-0.0275241	0.0730678	22				+
BSU13320	ykzB	hypothetical protein	-1.07047	-0.571759	-1.43122	1.03744	1.00181	1.17531	-0.132213	-0.00890336	22				+
BSU09220	yhcU	hypothetical protein; orphan	-1.07957	-0.69878	-1.1791	0.78915	0.87557	1.55985	0.0875207	-0.354636	22				+
BSU01810	adaA	methylphosphotriester-DNA alkyltransferase and transcriptional regulator (AraC/XylS family)	-1.27816	-0.768625	-1.24832	0.822443	1.12735	1.10799	0.202582	0.0347379	22				+
BSU14040	ldt	murein transglycosylase	-1.16071	-0.684788	-1.23731	0.52718	0.673109	1.7035	0.134009	0.0450161	22				+
BSU13640	spo0E	negative regulatory phosphatase acting on Spo0A-P (sporulation)	-1.10434	-0.929068	-1.27145	1.11387	1.09212	0.896809	0.24696	-0.0449063	22				+
BSU40720	yyaT	putative acetyltransferase	-1.06453	-0.882483	-1.31576	1.40185	0.874647	0.768286	0.188278	0.0297096	22				+
BSU30330	ytvB	putative conserved membrane protein	-1.26003	-0.591675	-1.40883	1.04218	0.781613	1.14146	0.0175353	0.27775	22				+
BSU14030	ykuC	putative efflux transporter	-1.19265	-0.916296	-1.25662	1.20822	0.885104	0.919958	0.115693	0.236588	22				+
BSU23640	yqkD	putative hydrolase	-1.22234	-0.822504	-1.33667	1.07262	0.953088	0.938335	0.298672	0.1188	22				+
BSU23830	yqjL	putative hydrolase	-1.14281	-0.745127	-1.29531	1.06534	0.88861	1.22998	-0.108761	0.108074	22				+
BSU25730	yqeC	putative hydroxyacid dehydrogenase	-1.13446	-0.955881	-1.36375	0.972902	0.540772	1.19123	0.394968	0.354225	22				+
BSU40730	yyaS	putative integral inner membrane protein	-1.16813	-0.883688	-1.24716	1.32726	0.913313	0.815164	0.189937	0.0533102	22				+
BSU28600	yshB	putative integral inner membrane protein	-1.15497	-0.984829	-1.26332	1.13068	0.987234	0.868179	0.151876	0.265154	22				+
BSU40560	yybP	putative lipoprotein	-0.996991	-0.811659	-1.15751	1.15471	1.02792	1.23162	-0.215881	-0.232205	22				+
BSU30090	yteU	putative membrane enzyme for rhamnogalaturonan degradation	-0.891641	-0.849228	-1.53927	1.05684	0.617866	1.19427	-0.0235249	0.434691	22				+
BSU18640	yoaK	putative membrane protein	-1.14891	-1.09425	-1.13675	1.2702	0.785753	0.924084	0.0864737	0.313393	22				+
BSU14050	ykuE	putative metallophosphoesterase	-0.977137	-1.03349	-1.19228	0.738237	0.751483	1.55687	0.14804	0.00827777	22				+
BSU01830	ndhF	putative NADH dehydrogenase	-1.09027	-0.885943	-1.14647	1.11392	1.08142	0.682559	0.757165	-0.512375	22				+				-
BSU27220	yrhE	putative oxido-reductase	-1.04744	-1.01474	-1.25905	1.26073	0.854918	0.952235	0.24661	0.00673882	22				+
BSU05160	ydeD	putative permease	-1.19176	-0.766956	-1.29934	0.435471	1.10348	1.29294	0.471343	-0.0451743	22				+
BSU14210	ykuT	putative small-conductance mechanosensitive channel	-1.13166	-0.989577	-1.24481	1.26455	0.774541	0.826877	0.552346	-0.05227	22				+
BSU32890	yusQ	putative tautomerase	-1.38851	-0.617797	-1.22665	1.28523	0.84514	0.891464	0.141753	0.0693714	22				+
BSU33680	catR	putative transcriptional regulator	-1.19848	-1.10275	-1.13791	1.05272	0.654396	1.13528	0.141224	0.455523	22				+
BSU02320	ybfP	putative transcriptional regulator (AraC/XylS family)	-0.975866	-0.832484	-1.43951	0.653957	0.921684	1.4008	0.0798519	0.191568	22				+
BSU30020	ytzE	putative transcriptional regulator (DeoR family)	-1.21922	-0.921261	-1.2417	0.807554	0.981973	1.11066	0.521023	-0.0390268	22				+
BSU32920	yusT	putative transcriptional regulator (LysR family)	-1.0389	-1.05648	-1.27181	0.953526	0.979573	1.09259	0.352692	-0.011184	22				+
BSU13440	ykoY	putative transporter	-1.10969	-0.979492	-1.325	0.816359	0.924853	1.18826	0.276647	0.208057	22				+
BSU18180	yngB	putative UTP-sugar-phosphate uridylyltransferase	-1.0626	-0.939841	-1.16023	1.12689	0.699615	1.37148	-0.0337997	-0.00151609	22				+
BSU27120	sigV	RNA polymerase ECF(extracytoplasmic function)-type sigma factor (sigma(V))	-0.970069	-0.909822	-1.26781	1.09671	1.04568	1.14023	0.028394	-0.163317	22				+
BSU23890	oxaAB	Sec-independent factor for membrane protein insertion (YidC/SpoIIIJ family)	-1.17621	-0.997264	-1.25465	0.963418	0.950694	1.0505	0.182397	0.281123	22				+
BSU23880	mifM	sensor of SpoIIIJ activity	-1.2033	-0.828206	-1.3141	1.07153	0.891704	1.06032	0.0614317	0.26063	22				+
BSU13470	sspD	small acid-soluble spore protein (alpha/beta-type SASP)	-1.07683	-1.02809	-1.10852	0.915336	0.368527	1.58086	0.277004	0.0717075	22				+
BSU25540	gpr	spore endopeptidase	-1.10356	-0.875228	-1.34905	1.06357	0.581901	1.27154	0.317651	0.0931789	22				+
BSU10670	gerPF	spore germination protein	-0.402443	-1.00792	-1.46654	1.15809	0.684967	1.14657	-0.576011	0.463278	22				+
BSU22920	ypeB	spore membrane component	-1.20974	-0.814378	-1.11729	1.45122	0.763923	0.965265	0.0183228	-0.0573224	22				+
BSU13830	ykvU	spore membrane protein involved in germination	-0.858646	-0.695864	-1.10565	1.34986	-0.166472	1.62976	0.0620297	-0.215014	22				+
BSU32340	lytH	sporulation-specific L-Ala-D-Glu endopeptidase	-1.05886	-1.02507	-1.21039	1.16069	0.836124	1.13809	0.0135653	0.145843	22				+
BSU23390	spoVAF	stage V sporulation protein AF	-1.14297	-0.695263	-1.44103	1.11455	0.763845	1.11858	0.0491694	0.233106	22				+
BSU12380	uxaB	tagaturonate reductase (altronate oxidoreductase)	-0.839569	-0.650735	-1.60503	1.07117	0.89292	1.0661	-0.293132	0.358276	22				+
BSU24020	bmrR	transcriptional regulator (MerR family)	-1.19093	-1.10097	-1.19088	0.959588	0.753805	1.11224	0.396898	0.260253	22				+
BSU13850	zosA	Zn transporter	-1.06838	-0.832283	-1.12607	1.56633	0.708953	0.845275	0.286969	-0.380797	22				+
BSU19810	ypqP	5' part of the split gene ypqP (together with ypqP), spore envelope polysaccharide biosynthesis, in B. subtilis 168 the gene is disrupted by the SP-beta prophage	-0.816503	-0.669288	-1.19692	1.54566	0.368368	1.32369	-0.382008	-0.172997	22				+
BSU17267	ymzE2	part of the ymzE pseudogene	-1.27028	-0.333759	-1.27381	1.16489	1.06435	0.92681	0.224845	-0.503048	22				+
BSU17266	ymzE1	part of the ymzE pseudogene	-1.21766	-0.628119	-1.34138	1.06049	1.10095	0.970115	0.176282	-0.12067	22				+
BSU23329	ypuC1	part of the ypuC pseudogene	-0.656408	-0.696737	-1.71437	0.803563	0.516271	1.45894	0.320697	-0.0319556	22				+
BSU06600	pcrB	(S)-3-O-geranylgeranylglyceryl phosphate synthase	-1.16501	-1.10335	-1.28342	0.765641	0.486015	1.00044	0.414973	0.884704	23				+
BSU38490	menA	1,4-dihydroxy-2-naphthoate heptaprenyltransferase	-1.22991	-1.06469	-1.27457	0.949758	0.708883	0.745546	0.370082	0.794903	23				+
BSU24270	dxs	1-deoxyxylulose-5-phosphate synthase	-1.22666	-1.03599	-1.29105	0.619575	0.653311	1.04317	0.406136	0.831497	23				+
BSU25160	ispH	1-hydroxy-2-methyl-2-(E)-butenyl 4-diphosphate reductase	-1.21148	-1.05152	-1.30114	0.823994	0.871343	0.889705	0.378708	0.600387	23				+
BSU09930	yhaM	3'-5' exonuclease	-1.21977	-1.01629	-1.313	0.599955	0.782919	0.968183	0.346544	0.851456	23				+
BSU00760	pabC	4-amino-4-deoxychorismate pyruvate-lyase	-1.19963	-1.0187	-1.33651	0.943497	0.814214	0.836234	0.37369	0.587207	23				+
BSU00790	folK	7,8-dihydro-6-hydroxymethylpterin pyrophosphokinase	-1.21493	-1.06007	-1.31161	0.746292	0.732122	0.870382	0.441061	0.796755	23				+
BSU41000	rsmG	7-methylguanosine methyltransferase specific for the 16S rRNA	-1.23647	-1.0278	-1.31019	0.949129	0.83256	0.679084	0.449913	0.663772	23				+
BSU14430	ykpA	ABC efflux transporter (ATP-binding protein)	-1.24005	-1.06167	-1.27211	0.746388	0.822223	0.923359	0.389404	0.692457	23				+
BSU38229	slrA	anti-repressor of SlrR	-1.29664	-0.91742	-1.31808	0.570614	0.767414	0.923997	0.347974	0.922142	23				+
BSU04650	endB	antitoxin MazF	-1.22103	-1.01288	-1.36263	0.688332	0.603753	0.807748	0.660192	0.836517	23				+
BSU22360	asnS	asparaginyl-tRNA synthetase	-1.25742	-1.07824	-1.25011	0.766035	0.716143	0.841396	0.419768	0.84243	23				+
BSU35700	tagH	ATP-binding teichoic acid precursor transporter component	-1.246	-1.01448	-1.31176	0.97014	0.704526	0.685509	0.439313	0.772753	23				+
BSU34540	clpP	ATP-dependent Clp protease proteolytic subunit	-1.2207	-1.05196	-1.29057	0.849393	0.927825	0.52957	0.421359	0.835087	23				+
BSU19590	ctpA	carboxy-terminal processing protease	-1.25542	-0.996133	-1.33413	0.738607	0.715819	0.895552	0.498891	0.736813	23				+
BSU40510	gdpP	c-di-AMP phosphodiesterase	-1.2303	-1.06285	-1.28987	0.877207	0.612831	0.813323	0.45592	0.823737	23				+
BSU35720	tagF	CDP-glycerol:polyglycerol phosphate glycero-phosphotransferase (poly(glycerol phosphate) polymerase)	-1.2501	-0.992816	-1.33253	0.851659	0.794805	0.73044	0.416121	0.782424	23				+
BSU15390	sepF	cell division machinery factor	-1.20347	-1.07691	-1.31349	0.543985	0.690181	0.876011	0.627076	0.856614	23				+
BSU22180	gpsB	cell division protein	-1.2167	-0.73756	-1.48684	0.881939	0.788893	0.809218	0.128292	0.832759	23				+
BSU00010	dnaA	chromosomal replication initiator protein DnaA	-1.22246	-1.03429	-1.30308	0.988096	0.808097	0.780937	0.402609	0.58009	23				+
BSU05980	tatAY	component of the twin-arginine pre-protein translocation pathway	-1.01462	-1.15764	-1.38403	0.998437	0.843389	0.699735	0.473803	0.540918	23				+
BSU30520	ytoA	conserved hypothetical protein	-1.23817	-0.99039	-1.32033	1.00718	0.558622	0.909976	0.457521	0.615594	23				+
BSU22330	ypoC	conserved hypothetical protein	-1.19433	-1.0283	-1.31975	0.975398	0.80979	0.816692	0.299872	0.640617	23				+
BSU23950	yqjA	conserved hypothetical protein	-1.19216	-1.0132	-1.37928	0.910259	0.619879	0.77078	0.739056	0.544659	23				+
BSU00290	yaaQ	conserved hypothetical protein	-1.21194	-1.09294	-1.27315	0.899579	0.730899	0.834033	0.388289	0.725225	23				+
BSU40750	yyaQ	conserved hypothetical protein	-1.12657	-1.1866	-1.24797	0.893563	0.941414	0.593971	0.357564	0.774621	23				+
BSU00320	yaaT	conserved hypothetical protein	-1.22327	-1.01286	-1.33789	0.892091	0.836222	0.764738	0.431903	0.649073	23				+
BSU37610	ywzC	conserved hypothetical protein	-1.20946	-1.10456	-1.28746	0.865699	0.707182	0.720026	0.521142	0.787427	23				+
BSU21730	ypmS	conserved hypothetical protein	-1.23474	-1.01607	-1.31003	0.831162	0.447901	1.00605	0.56879	0.706935	23				+
BSU07970	yfjT	conserved hypothetical protein	-1.32215	-1.03761	-1.23466	0.829302	0.801397	0.704381	0.503632	0.755714	23				+
BSU15060	ylbM	conserved hypothetical protein	-1.24988	-0.922495	-1.37523	0.825597	0.693182	0.920088	0.364358	0.744384	23				+
BSU21720	ypmT	conserved hypothetical protein	-1.25134	-0.969968	-1.33756	0.79793	0.438727	0.967113	0.573565	0.781531	23				+
BSU17960	yneK	conserved hypothetical protein	-1.41396	-0.930576	-1.21966	0.759059	0.610739	0.939784	0.509499	0.745121	23				+
BSU15660	yloC	conserved hypothetical protein	-1.19319	-1.06501	-1.32552	0.71576	0.732885	0.904592	0.441576	0.788899	23				+
BSU23650	yqkC	conserved hypothetical protein	-1.20499	-1.07906	-1.29524	0.691537	0.919269	0.858228	0.433036	0.67722	23				+
BSU25400	yqeY	conserved hypothetical protein	-1.23036	-1.07693	-1.29816	0.685079	0.742475	0.818791	0.56421	0.794897	23				+
BSU12069	yjzH	conserved hypothetical protein	-0.918746	-1.16444	-1.41274	0.685063	1.0922	0.42388	0.398374	0.896409	23				+
BSU24490	yqhQ	conserved hypothetical protein	-1.21739	-1.02419	-1.31734	0.680844	0.671328	1.09702	0.545146	0.564583	23				+
BSU17880	ynzC	conserved hypothetical protein	-1.15612	-1.12856	-1.26992	0.673078	0.937953	0.916001	0.317279	0.710294	23				+
BSU24860	yqgQ	conserved hypothetical protein	-1.31083	-0.888223	-1.31618	0.663511	0.618404	0.928139	0.317487	0.987694	23				+
BSU08530	yfhH	conserved hypothetical protein	-1.27172	-0.96696	-1.34319	0.662456	0.663555	0.76431	0.561566	0.929984	23				+
BSU14840	ylaN	conserved hypothetical protein	-1.23358	-1.0571	-1.29939	0.66132	0.737267	0.968376	0.557816	0.665284	23				+
BSU07660	yflJ	conserved hypothetical protein	-1.23335	-1.10959	-1.24668	0.656568	0.904565	0.730518	0.464431	0.833536	23				+
BSU00300	yaaR	conserved hypothetical protein	-1.2466	-1.01001	-1.31672	0.647232	0.805496	0.857273	0.417863	0.845477	23				+
BSU17730	yndB	conserved hypothetical protein	-1.2108	-1.04324	-1.30312	0.636797	0.826929	1.0113	0.383032	0.699093	23				+
BSU24500	yqhP	conserved hypothetical protein	-1.25499	-1.07483	-1.26026	0.618225	0.704194	0.997346	0.604984	0.665338	23				+
BSU35510	yvyE	conserved hypothetical protein	-1.21692	-1.0385	-1.32765	0.613711	0.863468	0.89841	0.504678	0.702798	23				+
BSU29249	ytzJ	conserved hypothetical protein	-1.29414	-0.925582	-1.28056	0.602191	0.703499	0.870575	0.251689	1.07233	23				+
BSU07670	yflI	conserved hypothetical protein	-1.32113	-0.981076	-1.24386	0.559418	0.865006	0.918146	0.360358	0.843139	23				+
BSU11270	yjzD	conserved hypothetical protein	-1.29378	-1.14487	-1.1474	0.546691	0.660081	0.897274	0.566295	0.915706	23				+
BSU25380	yqfA	conserved hypothetical protein	-1.23369	-1.00411	-1.27517	0.487837	1.00579	0.70943	0.313718	0.996192	23				+				+
BSU06350	yebA	conserved hypothetical protein	-1.24002	-0.986445	-1.27724	0.4795	0.998127	0.973616	0.271283	0.781178	23				+
BSU29590	iscS	cysteine desulfurase	-1.27142	-0.976089	-1.2763	0.932498	0.851734	0.893155	0.263778	0.582649	23				+
BSU27510	iscS	cysteine desulfurase involved in tRNA thiolation	-1.20667	-1.07968	-1.28841	0.833994	0.66089	0.887584	0.387149	0.805136	23				+
BSU14880	ctaB	cytochrome caa3 oxydase assembly factor	-1.2326	-1.04678	-1.30206	0.752118	0.870038	0.741174	0.414468	0.803636	23				+
BSU00780	folB	dihydroneopterin aldolase	-1.17595	-1.0601	-1.34736	0.694949	0.778522	0.869019	0.441904	0.799015	23				+
BSU00770	sul	dihydropteroate synthase	-1.26775	-1.06472	-1.22447	0.878558	0.746005	0.91642	0.313631	0.70233	23				+
BSU00070	gyrA	DNA gyrase (subunit A)	-1.25142	-1.00269	-1.34632	0.806928	0.618947	0.738307	0.666903	0.769348	23				+
BSU29090	polA	DNA polymerase I	-1.25078	-0.982981	-1.31341	0.577822	0.867779	1.02618	0.423568	0.651823	23				+
BSU16580	polC	DNA polymerase III (alpha subunit)	-1.22713	-0.998747	-1.34145	0.826514	0.821373	0.850939	0.385178	0.683324	23				+
BSU00020	dnaN	DNA polymerase III (beta subunit)	-1.23421	-1.03295	-1.32548	0.809554	0.711099	0.856288	0.508789	0.706906	23				+
BSU00310	holB	DNA polymerase III delta' subunit	-1.23096	-1.07032	-1.27763	0.772645	0.775326	0.908358	0.397742	0.724839	23				+
BSU00210	recR	DNA repair and recombination protein	-1.26167	-0.985945	-1.32019	0.740142	0.642801	0.713568	0.470441	1.00085	23				+
BSU40990	noc	DNA-binding protein Spo0J-like	-1.28794	-1.01557	-1.28636	0.812383	0.841723	0.719262	0.487063	0.729437	23				+
BSU06060	ydiO	DNA-methyltransferase (cytosine-specific)	-1.21007	-1.03436	-1.34113	0.641576	0.884802	0.865745	0.671143	0.522285	23				+
BSU27590	dtd	D-Tyr-tRNATyr deacylase	-1.23197	-1.06192	-1.29999	0.649847	0.828176	0.910936	0.583665	0.621256	23				+
BSU00480	yabJ	enamine / imine deaminase	-1.22121	-0.9516	-1.35523	0.695833	0.842571	0.831312	0.254799	0.903522	23				+
BSU24240	recN	factor for double strand breaks DNA repair and genetic recombination	-1.30106	-1.01288	-1.25895	0.909375	0.606673	0.769432	0.442927	0.84448	23				+
BSU38120	rodA	factor involved in extension of the lateral walls of the cell	-1.2073	-1.06272	-1.24851	0.901637	0.84686	0.936319	0.19333	0.640382	23				+
BSU15400	ylmG	factor involved in shape determination	-1.20666	-1.05718	-1.33233	0.655395	0.631757	0.827646	0.598647	0.882725	23				+
BSU32670	sufB	FeS cluster formation protein	-1.28395	-1.02526	-1.29492	0.779837	0.580538	0.746321	0.73977	0.757669	23				+
BSU32560	frlR	FrlR transcriptional regulator (GntR family)	-1.15698	-1.04342	-1.29938	0.676115	0.517173	0.958564	0.26629	1.08163	23				+
BSU24280	ispA	geranyltranstransferase	-1.21042	-1.02647	-1.29813	0.622196	0.720579	0.709495	0.362482	1.12026	23				+
BSU02450	glnL	GlnL two-component response regulator, phosphorylated, GlnL two-component response regulator	-1.21531	-0.999373	-1.28472	0.776583	0.565588	0.930106	0.205653	1.02147	23				+
BSU24850	glcK	glucose kinase	-1.20597	-1.01592	-1.3331	0.819754	0.847075	0.943176	0.399183	0.545809	23				+
BSU28390	racE	glutamate racemase	-1.28439	-0.954559	-1.29825	1.0017	0.614926	0.804653	0.332046	0.783869	23				+
BSU28170	hemA	glutamyl-tRNA reductase	-1.27932	-0.993163	-1.32634	0.816853	0.620348	0.65535	0.783252	0.723016	23				+
BSU30070	opuD	glycine betaine transporter	-1.23294	-0.978647	-1.36889	0.664547	0.669561	0.80026	0.532967	0.913146	23				+
BSU06360	guaA	GMP synthetase	-1.23044	-1.05488	-1.27879	0.62552	0.552798	0.952572	0.485707	0.947511	23				+
BSU27600	relA	GTP pyrophosphokinase (RelA/SpoT)	-1.21531	-1.0271	-1.32548	0.670688	0.861342	0.97278	0.467917	0.595161	23				+
BSU14770	bipA	GTPase	-1.23161	-1.0256	-1.32632	0.679246	0.711656	0.987996	0.566042	0.638588	23				+
BSU28190	ysxC	GTPase involved in ribosome 50S subunit assembly	-1.20823	-1.00263	-1.38062	0.646185	0.664774	0.848084	0.606346	0.82609	23				+
BSU28980	dnaI	helicase loader	-1.24782	-1.06677	-1.22624	0.968435	0.671531	0.992135	0.367157	0.54158	23				+
BSU30680	ytjA	hemolysin	-1.30739	-0.842609	-1.3592	0.713154	0.595646	0.965676	0.32147	0.913259	23				+
BSU14080	ykuH	hypothetical protein	-1.14152	-1.01408	-1.41884	0.760956	0.739637	0.864714	0.445505	0.763632	23				+
BSU32120	yuzG	hypothetical protein	-1.22247	-1.04308	-1.29381	0.687055	0.798872	0.656521	0.393397	1.02352	23				+				+
BSU10009	yhzF	hypothetical protein	-1.27125	-1.16213	-1.15961	0.590718	0.851962	0.865197	0.783157	0.501965	23				+
BSU00090	guaB	inosine-monophosphate dehydrogenase	-1.25448	-1.07153	-1.26003	0.648813	0.700298	1.01588	0.58271	0.638343	23				+
BSU07500	yfmE	iron-dicitrate ABC transporter (permease)	-1.18433	-1.02201	-1.34011	0.456267	0.898223	0.804941	0.436484	0.950537	23				+
BSU15860	sdaAA	L-serine dehydratase (alpha chain)	-1.23282	-0.999466	-1.31273	0.700787	0.956592	0.638534	0.338272	0.910837	23				+
BSU27270	mtnN	methylthioadenosine / S-adenosylhomocysteine nucleosidase	-1.16666	-1.08159	-1.3118	0.902751	0.869431	0.776129	0.32812	0.683622	23				+
BSU09950	prsA	molecular chaperone lipoprotein	-1.27838	-0.944457	-1.32332	0.641724	0.706782	0.704517	0.430222	1.06291	23				+
BSU36700	moaA	molybdenum cofactor biosynthesis protein A	-1.22882	-1	-1.3407	0.557266	0.913269	0.926261	0.552155	0.620563	23				+
BSU22320	ponA	peptidoglycan glycosyltransferase (penicillin-binding proteins 1A and 1B)	-1.2356	-1.02955	-1.26541	0.901551	0.878753	0.911443	0.270206	0.568607	23				+
BSU12510	xre	Phage PBSX transcriptional regulator	-1.26565	-1.06491	-1.27352	0.616774	0.737132	0.849989	0.611393	0.78879	23				+
BSU11300	med	positive regulator of comK	-1.24238	-0.991855	-1.33579	0.904926	0.690848	0.730428	0.415569	0.828253	23				+
BSU01000	secE	preprotein translocase subunit	-1.27732	-1.04108	-1.23848	0.860035	0.724349	0.725302	0.321414	0.925779	23				+
BSU05950	ydiF	putative ABC transporter (ATP-binding protein)	-1.23897	-0.996914	-1.32826	0.725683	0.891249	0.810698	0.364741	0.771773	23				+
BSU23240	ypzK	putative acetyltransferase	-1.19397	-1.03562	-1.31675	0.585871	0.988274	0.972349	0.46234	0.537515	23				+
BSU40740	yyaR	putative acetyl-transferase	-0.999775	-0.834683	-1.65791	0.631204	0.953876	0.728218	0.692927	0.486144	23				+
BSU40480	yycB	putative anion ABC transporter (permease)	-1.26753	-0.970541	-1.33791	0.549052	0.839681	0.812277	0.529596	0.845367	23				+
BSU06320	yeaB	putative cation efflux transporter	-1.22005	-1.0153	-1.30752	0.689682	0.782719	1.04167	0.329424	0.699378	23				+
BSU32160	yutM	putative chaperone involved in Fe-S cluster assembly	-1.28723	-0.937612	-1.33406	0.820707	0.750344	0.929774	0.420979	0.637107	23				+
BSU28580	mutSB	putative DNA mismatch repair enzyme	-1.23791	-0.939153	-1.37498	0.622758	0.858331	0.872197	0.385859	0.812902	23				+
BSU21740	ypmR	putative exported lipase/acylhydrolase (lipoprotein)	-1.31558	-1.0572	-1.2079	0.815128	0.503074	0.895709	0.544233	0.822533	23				+
BSU11480	yjbB	putative exporter	-1.33057	-0.994859	-1.22163	0.924824	0.717062	0.873101	0.312215	0.719858	23				+
BSU15750	yloN	putative Fe-S-cluster AdoMet radical enzyme	-1.23128	-0.975504	-1.36599	0.739811	0.64218	0.980658	0.525062	0.685065	23				+
BSU27390	yrrK	putative Holliday junction resolvase	-1.24614	-1.01551	-1.31869	0.741431	0.669568	0.711278	0.49452	0.963545	23				+
BSU19560	yodD	putative hydrolase	-1.12851	-0.816487	-1.45301	0.945512	0.655971	1.04943	0.0243282	0.722772	23				+
BSU25680	yqeG	putative hydrolase	-1.24267	-0.903324	-1.39147	0.709491	0.524223	0.901939	0.446541	0.955262	23				+
BSU34940	yvpB	putative hydrolase	-1.29816	-0.897298	-1.30289	0.708044	0.797758	1.11578	0.288307	0.588456	23				+
BSU40370	walJ	putative hydrolase	-1.25783	-0.976842	-1.34576	0.580915	0.725887	0.790357	0.563524	0.919758	23				+
BSU18190	yngC	putative integral inner membrane protein	-1.21522	-0.990171	-1.31817	0.913276	0.816514	0.971368	0.30459	0.517813	23				+
BSU28970	ytxB	putative integral inner membrane protein	-1.21362	-1.06444	-1.27118	0.90976	0.65472	1.02885	0.421035	0.534871	23				+
BSU32060	yuiD	putative integral inner membrane protein	-1.33716	-0.642312	-1.52026	0.607341	0.768281	0.689293	0.606313	0.828498	23				+
BSU19140	yozB	putative integral inner membrane protein	-1.31401	-0.98576	-1.26504	0.592937	0.838476	0.856225	0.417223	0.859951	23				+
BSU31800	yueF	putative integral inner membrane protein	-1.37101	-0.87442	-1.31744	0.587206	0.741671	0.9402	0.600685	0.693105	23				+
BSU10480	yhjE	putative integral inner membrane protein	-1.1967	-0.970155	-1.38366	0.553997	0.655942	0.982573	0.469883	0.888125	23				+
BSU28570	yshE	putative integral inner membrane protein	-1.24307	-0.90924	-1.40343	0.529353	0.786914	0.884321	0.506135	0.84901	23				+
BSU40490	yycA	putative integral inner membrane protein; putative glycosyl transferase	-1.20564	-1.10501	-1.21573	0.655826	1.03999	0.674425	0.252133	0.904019	23				+
BSU32220	yutI	putative iron-sulfur scaffold protein	-1.21691	-1.11117	-1.28046	0.643679	0.814576	0.839396	0.615546	0.695347	23				+
BSU06630	yerH	putative lipoprotein	-1.32393	-1.01662	-1.23222	0.57575	0.549331	0.959042	0.613438	0.875213	23				+
BSU35180	csbA	putative membrane protein	-1.20327	-0.991768	-1.38291	0.645615	0.554207	0.968548	0.721765	0.687818	23				+
BSU10000	yhaH	putative membrane protein; acid tolerance protein	-1.26019	-1.08582	-1.25871	0.627959	0.720139	0.905856	0.638019	0.712743	23				+
BSU40360	htrC	putative membrane serine protease Do	-1.20431	-0.975978	-1.40109	0.608709	0.712175	0.750319	0.592239	0.917936	23				+
BSU21850	ypiP	putative methyltransferase	-1.2003	-1.04438	-1.29519	1.08873	0.463433	0.829943	0.452606	0.705163	23				+
BSU33370	yvgK	putative molybdate binding regulator	-1.19093	-1.11433	-1.27342	0.921963	0.808564	0.720145	0.391138	0.736867	23				+
BSU30060	ytfP	putative NAD(FAD) dehydrogenase	-1.15954	-1.09179	-1.26828	0.868173	0.849241	0.776258	0.158604	0.867332	23				+
BSU32630	yurR	putative oxidoreductase	-1.2498	-1.01837	-1.22513	1.02213	0.4605	1.05015	0.281408	0.679102	23				+
BSU33590	yvaG	putative oxidoreductase	-1.03715	-1.02939	-1.45618	0.957459	0.584489	0.967716	0.641164	0.371889	23				+
BSU37140	ywjG	putative oxidoreductase	-1.1827	-1.0401	-1.3009	0.947622	0.671435	1.01448	0.282476	0.607692	23				+
BSU40760	yyaP	putative oxidoreductase	-1.18956	-0.910838	-1.4183	0.681994	0.986798	0.750107	0.287763	0.812033	23				+
BSU06930	yesK	putative permease	-1.20507	-1.01046	-1.16931	0.763735	0.608219	1.08573	-0.0830765	1.01023	23				+
BSU36290	ywpJ	putative phosphatase	-1.32358	-1.0414	-1.20963	0.969934	0.501464	0.652667	0.848054	0.602495	23				+
BSU22230	ypqE	putative phosphotransferase system enzyme IIA component	-1.16165	-1.03311	-1.34638	0.940273	0.728186	0.847515	0.275512	0.749647	23				+
BSU02030	ybdM	putative protein kinase	-1.22654	-0.876284	-1.43744	0.845506	0.569939	0.872774	0.430794	0.821253	23				+
BSU14990	ylbF	putative regulatory protein	-1.20657	-1.09125	-1.25315	0.897261	0.851659	0.897972	0.315015	0.58906	23				+
BSU21970	ypeP	putative ribonuclease	-1.24845	-0.809693	-1.44822	0.953083	0.4852	0.970049	0.528858	0.569172	23				+
BSU00030	yaaA	putative RNA binding protein	-1.21705	-0.991405	-1.37468	0.703874	0.630917	0.948855	0.586437	0.713049	23				+
BSU00630	yabR	putative RNA degradation protein; polyribonucleotide nucleotidyltransferase or phosphorylase	-1.23165	-1.08449	-1.27132	0.631793	0.78097	0.753024	0.482828	0.938843	23				+
BSU08020	yfjO	putative RNA methyltransferase	-1.21384	-1.03687	-1.28684	0.702273	0.771292	1.11976	0.409511	0.534701	23				+
BSU01590	ybaS	putative sodium dependent transporter	-1.22689	-1.04555	-1.2863	0.953929	0.626172	0.961089	0.46683	0.550723	23				+
BSU36710	fdhD	putative subunit of an respiration oxidoreductase	-1.26349	-0.961982	-1.3318	0.630503	0.954857	0.913424	0.510637	0.547843	23				+
BSU11560	yjbI	putative thiol management oxidoreductase component	-1.18993	-1.05495	-1.30849	0.910382	0.84134	0.86829	0.338525	0.594832	23				+
BSU00800	yazB	putative transcriptional regulator	-1.2137	-1.04604	-1.31511	0.771472	0.651107	0.82076	0.416756	0.914756	23				+
BSU17080	pksA	putative transcriptional regulator	-1.23846	-1.00666	-1.26391	0.657685	0.725641	1.1563	0.27333	0.696078	23				+
BSU02970	yceK	putative transcriptional regulator (ArsR family)	-1.17601	-1.18943	-1.25065	0.849001	0.679021	0.651847	0.715781	0.720434	23				+
BSU03880	yczG	putative transcriptional regulator (ArsR family)	-1.25651	-0.765599	-1.48986	0.647714	0.91425	0.897552	0.542564	0.509893	23				+
BSU31210	yulB	putative transcriptional regulator (DeoR family)	-1.25777	-1.07728	-1.19574	0.929544	0.737371	0.964556	0.243346	0.655983	23				+
BSU08410	yfiV	putative transcriptional regulator (MarR family)	-1.19548	-1.06858	-1.30198	1.03401	0.688662	0.760043	0.427848	0.655473	23				+
BSU21700	ypoP	putative transcriptional regulator (MarR family)	-1.26913	-0.955958	-1.30171	0.680352	0.93476	0.944127	0.277747	0.689809	23				+
BSU33670	rghRB	putative transcriptional repressor	-1.26107	-0.755542	-1.48883	0.695915	0.457571	0.948502	0.55326	0.850193	23				+
BSU19130	yocA	putative transposon-related lytic enzyme	-1.18148	-1.10469	-1.30767	0.863406	0.880095	0.656949	0.52584	0.667554	23				+
BSU34780	yvcI	putative triphosphate pyrophosphate hydrolase	-1.24805	-1.06555	-1.26099	0.668228	0.76003	1.01029	0.452408	0.683637	23				+
BSU11550	yjbH	regulator of Spx proteolysis	-1.28227	-1.05724	-1.22609	0.93928	0.772823	0.830872	0.366373	0.656248	23				+
BSU40390	walH	regulator of YycFG	-1.25123	-1.01093	-1.31656	0.715814	0.655893	0.725681	0.50325	0.978084	23				+
BSU08520	recX	regulatory protein RecX	-1.26094	-1.0301	-1.29573	0.772958	0.676173	0.834324	0.464739	0.838587	23				+
BSU33520	csoR	repressor of copper utilisation proteins	-1.22783	-1.18976	-1.18459	0.678448	0.811132	0.91442	0.572476	0.625711	23				+
BSU24220	spo0A	response regulator	-1.22795	-1.02348	-1.34331	0.824272	0.723996	0.815584	0.532302	0.698589	23				+
BSU16960	rny	ribonuclease Y	-1.24185	-1.05621	-1.28671	0.517741	0.842712	0.796029	0.548669	0.879609	23				+
BSU25510	lepA	ribosomal elongation factor, GTPase	-1.24413	-1.0144	-1.32793	0.781332	0.700324	0.854451	0.471831	0.77852	23				+
BSU37070	rpmEA	ribosomal protein L31	-1.30622	-1.04144	-1.23583	0.814462	0.736493	0.602236	0.50233	0.927969	23				+
BSU00990	rpmGB	ribosomal protein L33	-1.20611	-1.03466	-1.33357	0.769543	0.740952	0.678963	0.432384	0.95249	23				+
BSU25410	rpsU	ribosomal protein S21	-1.28503	-0.871044	-1.41544	0.696153	0.718751	0.808914	0.567035	0.780654	23				+
BSU34950	pelC	secreted pectate lyase	-0.938479	-1.33473	-1.24041	0.6969	0.608561	0.914589	0.279359	1.01421	23				+
BSU36900	glyA	serine hydroxymethyltransferase	-1.22399	-1.03712	-1.24321	0.593525	0.869241	0.810739	0.192278	1.03853	23				+				+
BSU00330	yabA	subunit of the DNA replication complex	-1.26235	-1.14919	-1.18083	0.891508	0.777283	0.715441	0.444553	0.763579	23				+
BSU29580	thiI	ThiI	-1.20969	-0.976499	-1.36673	0.817269	0.710486	0.88237	0.33593	0.806857	23				+
BSU21820	thyB	thymidylate synthase B	-1.26629	-0.922929	-1.36628	0.781765	0.489869	0.972472	0.552541	0.758853	23				+
BSU03230	putR	transcriptional activator, proline utilization	-1.26086	-0.947802	-1.29914	0.345373	1.00491	0.7716	0.429086	0.956828	23				+
BSU24250	ahrC	transcriptional regulator	-1.1931	-1.11849	-1.27284	0.949773	0.665365	0.763665	0.443697	0.76193	23				+
BSU36300	glcR	transcriptional regulator (DeoR family)	-1.27311	-1.06423	-1.22628	1.02754	0.627638	0.511843	0.865415	0.531179	23				+
BSU08730	perR	transcriptional regulator (Fur family)	-1.23513	-1.09202	-1.27586	0.811355	0.745185	0.74085	0.793018	0.512612	23				+
BSU18460	gltC	transcriptional regulator (LysR family)	-1.28499	-1.02516	-1.25657	0.802252	0.799505	0.84062	0.341542	0.782798	23				+
BSU18420	ftsR	transcriptional regulator (LysR family)	-1.258	-0.964735	-1.3387	0.643507	0.638553	1.00407	0.477399	0.797918	23				+
BSU27000	adhR	transcriptional regulator (MerR family)	-1.12828	-0.916923	-1.47493	0.796371	1.02699	0.384861	0.57472	0.737195	23				+
BSU17450	glnR	transcriptional regulator (nitrogen metabolism)	-1.35064	-0.833486	-1.33509	0.506863	1.03759	0.847532	0.487826	0.639405	23				+
BSU24610	sinR	transcriptional regulator for post-exponential-phase response	-1.26259	-0.98115	-1.33327	0.641215	0.865818	0.862097	0.477185	0.730689	23				+
BSU23590	ansR	transcriptional regulator of ansAB (Xre family)	-1.18965	-1.07992	-1.3117	0.635535	0.621416	1.00479	0.542141	0.777395	23				+
BSU27520	cymR	transcriptional regulator of cysteine biosynthesis	-1.27843	-1.07616	-1.18312	0.943435	0.611406	0.941017	0.2805	0.761349	23				+
BSU33950	cggR	transcriptional regulator of gapA	-1.22816	-0.997806	-1.26946	1.01227	0.520675	1.07038	0.295963	0.596135	23				+
BSU00470	purR	transcriptional regulator of the purine biosynthesis operon	-1.25962	-1.01077	-1.27992	0.75212	0.885667	0.847427	0.289533	0.775551	23				+
BSU17850	lexA	transcriptional repressor of the SOS regulon	-1.2461	-1.10201	-1.23422	0.644978	0.76742	0.970356	0.45234	0.74724	23				+
BSU27500	trmU	tRNA (5-methylaminomethyl-2-thiouridylate) methyltransferase	-1.22458	-1.04179	-1.29965	0.762439	0.749636	0.820319	0.343933	0.889681	23				+
BSU00810	dusB	tRNA-dihydrouridine synthase B	-1.22644	-1.0582	-1.29644	0.732125	0.615952	0.892395	0.464256	0.876353	23				+
BSU22770	mtrB	tryptophan operon RNA-binding attenuation protein (TRAP)	-1.22042	-1.03065	-1.33494	0.639059	0.706634	0.973193	0.567727	0.69939	23				+
BSU12820	spoIISB	two-component apoptotic control system component B	-1.22722	-1.1312	-1.22703	0.897819	0.840214	0.784457	0.441078	0.621886	23				+
BSU14410	sipT	type I signal peptidase	-1.23668	-1.016	-1.31534	0.745889	0.767974	1.00085	0.473309	0.579995	23				+
BSU25130	nfo	type IV apurinic/apyrimidinic endonuclease	-1.25788	-0.998003	-1.31277	0.797992	0.609162	0.922102	0.429728	0.809668	23				+
BSU21920	ugtP	UDP-glucose diacylglyceroltransferase	-1.23594	-1.04091	-1.29866	0.830444	0.681816	0.979236	0.514791	0.569223	23				+
BSU35530	tagO	UDP-N-acetylglucosamine:undecaprenyl-P N-acetylglucosaminyl-1-P transferase	-1.24767	-1.02827	-1.27604	0.775836	0.833867	1.0024	0.386402	0.553481	23				+
BSU40400	walK	WalK two-component sensory histidine kinase, phosphorylated, WalK two-component sensory histidine kinase	-1.28561	-0.956234	-1.33066	0.794612	0.704497	0.776856	0.435659	0.860886	23				+
BSU34430	racX	amino acid racemase	-0.743718	-0.647082	-0.681585	-0.46201	0.211912	-0.00597599	0.0252927	2.30317	24								+
BSU24600	sinI	antagonist of SinR	-0.541514	-0.412376	-0.887256	-0.510774	-0.343659	0.431525	-0.0128128	2.27687	24								+
BSU28900	lrgB	antiholin factor	-0.778537	-0.472455	-1.02782	0.281372	-0.238508	0.0761385	-0.0690109	2.22882	24				+				+
BSU36220	ywqG	conserved hypothetical protein	-0.773297	-0.410466	-1.03076	0.215806	-0.108923	-0.109024	-0.0414439	2.2581	24				+				+
BSU36210	ywqH	conserved hypothetical protein	-0.721443	-0.588408	-0.798044	-0.129168	-0.430202	0.213274	0.169133	2.28486	24								+
BSU39320	yxiB	conserved hypothetical protein	-0.704632	-0.506316	-0.894083	-0.159761	-0.36272	-0.0432951	0.407454	2.26335	24								+
BSU12120	yjfB	conserved hypothetical protein	-0.537721	-0.76406	-0.711806	-0.170174	-0.2917	0.158349	-0.0239783	2.34109	24								+
BSU36200	ywqI	conserved hypothetical protein	-0.720173	-0.637452	-0.856423	-0.172867	-0.309657	0.199455	0.234113	2.263	24				+				+
BSU07480	yfmG	conserved hypothetical protein	-0.935213	-0.407809	-1.00237	-0.210086	-0.126716	0.335321	0.166512	2.18036	24								+
BSU10210	yhfF	conserved hypothetical protein	-0.571525	-0.565034	-0.987073	-0.23026	-0.196107	-0.132987	0.427325	2.25566	24								+
BSU39310	yxiC	conserved hypothetical protein	-0.807998	-0.24503	-0.929034	-0.24892	-0.394158	-0.00493937	0.380161	2.24992	24								+
BSU38850	yxkC	conserved hypothetical protein	-0.743679	-0.58746	-0.728034	-0.261297	-0.0215062	0.0414657	-0.0445593	2.34507	24				+				+
BSU17559	ynzI	conserved hypothetical protein	-0.780581	-0.769367	-0.477031	-0.359523	-0.438472	0.597025	0.0159351	2.21201	24								+
BSU26120	yqbG	conserved hypothetical protein; skin element	-0.621159	-0.458886	-0.878299	-0.182242	-0.250608	0.32959	-0.254193	2.3158	24								+
BSU14010	cheV	coupling protein and response regulator for CheA activity in response to attractants (chemotaxis)	-0.792813	-0.409175	-0.754536	-0.297085	-0.370075	0.275986	0.0386248	2.30907	24								+
BSU14900	ctaD	cytochrome caa3 oxidase (subunit I)	-0.667753	-0.674843	-0.874019	-0.021927	-0.0994763	0.0595115	-0.0280241	2.30653	24				+				+
BSU14890	ctaC	cytochrome caa3 oxidase (subunit II)	-0.659733	-0.332908	-1.06594	0.0179368	0.0250281	-0.0784167	-0.201603	2.29564	24								+
BSU14910	ctaE	cytochrome caa3 oxidase (subunit III)	-0.744339	-0.237415	-1.04329	0.0770748	-0.159187	-0.229405	0.0530467	2.28351	24				+				+
BSU38400	epr	extracellular serine protease	-0.678511	-0.490113	-0.65307	-0.510717	-0.409655	0.202281	0.226318	2.31347	24								+
BSU35330	fliS	flagellar assembly protein FliS	-0.613376	-0.486484	-0.686316	-0.421967	-0.36515	0.165586	0.0465413	2.36116	24								+
BSU35320	fliT	flagellar assembly protein FliT involved in control of flagella expression	-0.621898	-0.496305	-0.689136	-0.299764	-0.509062	0.235775	0.0381749	2.34221	24								+
BSU09370	lytF	gamma-D-glutamate-meso-diaminopimelate muropeptidase (major autolysin)	-0.655002	-0.49719	-0.714262	-0.468773	-0.405664	0.286534	0.146608	2.30775	24						+		+
BSU02180	ybfE	hypothetical protein	-0.841724	-0.775074	-0.837444	-0.12985	0.060678	0.135505	0.169383	2.21853	24								+
BSU33770	sdpC	killing factor SdpC	-0.77656	-0.531092	-0.724357	-0.277092	-0.295222	0.0411606	0.247254	2.31591	24								+
BSU24620	tasA	major biofilm matrix component	-0.877409	-0.678853	-0.877432	0.215115	-0.070945	0.0983414	-0.030864	2.22205	24				+				+
BSU39940	yxaL	membrane associated protein kinase with beta-propeller domain	-0.832406	-0.592479	-0.887526	0.0594686	0.107585	-0.0570227	-0.066021	2.2684	24				+				+
BSU22540	qcrC	menaquinol:cytochrome c oxidoreductase (cytochrome cc subunit)	-0.733565	-0.664966	-0.869031	-0.0530348	-0.0236894	-0.0179422	0.0696441	2.29258	24								+
BSU31250	tlpA	methyl-accepting chemotaxis protein	-0.710463	-0.34288	-1.07096	0.342725	-0.217008	-0.135281	-0.110181	2.24404	24				+				+
BSU03440	tlpC	methyl-accepting chemotaxis protein	-0.533537	-0.0877124	-1.13647	-0.0661642	-0.348646	-0.0324216	-0.0929799	2.29793	24								+
BSU31260	mcpB	methyl-accepting chemotaxis protein	-0.720554	-0.459754	-0.762215	-0.0975504	-0.294861	0.0681941	-0.0951022	2.36184	24				+				+
BSU31230	tlpB	methyl-accepting chemotaxis protein	-0.752723	-0.54548	-0.775339	-0.255328	-0.276549	0.376596	-0.0618921	2.29072	24				+				+
BSU13950	mcpC	methyl-accepting chemotaxis protein	-0.671956	-0.437888	-0.734683	-0.403696	-0.285886	0.155895	0.0229121	2.3553	24								+
BSU13690	motA	motility protein A; MotA component of the stator flagellum complex	-0.808509	-0.558867	-0.918521	-0.257559	-0.23328	0.396855	0.170103	2.20978	24				+				+
BSU13680	motB	motility protein B; MotB component of the stator flagellum complex	-0.798858	-0.640731	-0.889146	-0.245648	-0.181079	0.370475	0.171159	2.21383	24				+		+		+
BSU31580	maeN	Na+/malate symporter	-0.676109	-0.662277	-0.724013	-0.159427	-0.248803	0.0536771	0.075109	2.34184	24								+
BSU11360	appD	oligopeptide ABC transporter (ATP-binding protein)	-0.726122	-0.535402	-0.791036	-0.487358	0.0314953	0.0668292	0.139898	2.3017	24								+
BSU11390	appB	oligopeptide ABC transporter (permease)	-0.672714	-0.510606	-0.728889	-0.385513	-0.249592	-0.0115012	0.213893	2.34492	24								+
BSU11400	appC	oligopeptide ABC transporter (permease)	-0.664864	-0.532259	-0.76393	-0.411917	-0.27475	0.117023	0.209414	2.32128	24								+
BSU34390	pnbA	para-nitrobenzyl esterase (intracellular esterase B)	-0.755373	-0.363607	-0.91755	-0.224668	-0.0769188	0.0114399	0.00315137	2.32353	24								+
BSU34440	pbpE	penicillin-binding protein 4*	-0.80723	-0.615389	-0.837559	-0.388017	0.458702	0.0208085	-0.045961	2.21465	24								+
BSU06180	pspA	phage shock protein A homolog	-0.628913	-0.386527	-0.928634	-0.0750229	-0.122602	0.00679633	-0.215727	2.35063	24				+				+
BSU27050	levF	phosphotransferase system (PTS) fructose-specific enzyme IIC component	-0.556019	-0.521175	-0.71702	-0.264355	-0.293395	0.189266	-0.217627	2.38033	24								+
BSU27040	levG	phosphotransferase system (PTS) fructose-specific enzyme IID component	-0.609035	-0.455323	-0.731511	-0.0538216	-0.521083	0.0393925	-0.0370156	2.3684	24								+
BSU18330	ppsB	plipastatin synthetase	-0.85887	-0.354739	-1.09417	-0.25763	-0.143353	0.396403	0.15076	2.1616	24								+
BSU31080	bslA	protein involved in biofilm formation	-0.595427	-0.435942	-0.781396	0.310529	-0.410885	-0.206494	-0.222878	2.34249	24				+				+
BSU36250	ptkA	protein tyrosine kinase	-0.671334	-0.514836	-0.849615	0.00505261	-0.304201	-0.0055373	0.00170774	2.33876	24				+				+
BSU36240	ptpZ	protein tyrosine-phosphatase	-0.721508	-0.510025	-0.9947	0.172788	-0.345039	0.0573274	0.0895667	2.25159	24				+				+
BSU31900	yukD	putative bacteriocin	-0.809172	-0.583751	-0.918891	0.229797	-0.411399	-0.101798	0.414395	2.18082	24				+				+
BSU31550	nupO	putative carbohydrate ABC transporter (ATP-binding protein)	-0.776613	-0.35235	-0.915583	-0.438641	-0.137824	0.123023	0.22725	2.27074	24								+
BSU14570	ykyA	putative chromosome partitioning protein	-0.656179	-0.466394	-0.844504	-0.0102898	-0.172467	-0.295848	0.097972	2.34771	24								+
BSU26860	yraO	putative citrate transporter	-0.928257	-0.322926	-1.0853	-0.183759	-0.126532	0.329759	0.155161	2.16185	24								+
BSU06812	yeeF	putative DNA binding protein	-0.747675	-0.552939	-0.821865	-0.0829195	-0.306569	-0.0290295	0.238572	2.30242	24				+				+
BSU39930	yxaM	putative efflux transporter	-0.725151	-0.401462	-0.937566	-0.134763	-0.406484	0.114846	0.211878	2.2787	24								+
BSU34330	epsE	putative glycosyltransferase	-0.55862	-0.417884	-0.811933	-0.358875	-0.503083	0.2815	0.0470998	2.3218	24								+
BSU26760	yrdC	putative hydrolase	-0.549246	-0.319486	-0.85356	-0.368177	-0.462684	0.193063	0.0190589	2.34103	24								+
BSU39950	yxaJ	putative integral inner membrane protein	-0.852275	-0.323248	-1.01046	0.0975168	-0.185904	0.0758753	-0.0586826	2.25718	24				+				+
BSU17800	yndJ	putative integral inner membrane protein	-0.801064	-0.639177	-0.89139	0.0464117	-0.264716	0.150752	0.15504	2.24414	24				+				+
BSU02710	yczC	putative integral inner membrane protein	-0.729391	-0.786859	-0.860573	0.0348522	-0.217803	0.0213411	0.310746	2.22769	24				+				+
BSU40590	yybM	putative integral inner membrane protein	-0.746394	-0.484666	-0.881555	-0.231129	-0.164792	0.060494	0.140009	2.30803	24								+
BSU26770	yrdB	putative integral inner membrane protein	-0.716808	-0.743699	-0.739148	-0.363857	-0.262026	0.580983	0.0431226	2.20143	24								+
BSU02770	yccK	putative ion channel associated enzyme	-0.839114	-0.368612	-0.866451	-0.29147	-0.169878	0.480326	-0.187478	2.24268	24								+
BSU01600	ybbA	putative iron-chelator esterase	-0.430694	-0.587899	-0.773428	-0.122949	-0.213143	-0.051722	-0.219973	2.39981	24								+
BSU05220	ydeJ	putative lipoprotein	-0.847849	-0.43013	-0.710843	-0.335587	-0.201048	0.0650611	0.133202	2.32719	24								+
BSU40160	yydH	putative membrane metalloprotease	-0.6942	-0.336071	-1.00599	0.119749	-0.269336	0.0227398	-0.13628	2.29938	24								+
BSU18610	yoaH	putative methyl-accepting chemotaxis protein	-0.619816	-0.580139	-0.661087	-0.292025	-0.315971	0.177298	-0.0788015	2.37054	24								+
BSU01510	ybaJ	putative methyltransferase	-0.795594	-0.597134	-0.936916	-0.085673	-0.281653	0.221734	0.254403	2.22083	24				+				+
BSU11410	yjbA	putative nucleic acid binding protein	-0.736006	-0.251049	-0.777215	-0.261144	-0.317789	0.139698	-0.158165	2.36167	24								+
BSU19230	yocJ	putative oxidoreductase of the azoreductase family	-0.793176	-0.499242	-0.734281	0.20849	-0.299054	-0.114264	-0.0980406	2.32957	24				+				+
BSU14340	yknW	putative permease	-0.938484	-0.706792	-0.943618	0.0329058	0.0572888	0.00106726	0.352762	2.14487	24				+				+
BSU19000	yobL	putative phage DNA manipulating enzyme	-0.68123	-0.623574	-0.813826	-0.217889	-0.312177	0.186296	0.165032	2.29737	24								+
BSU06190	ydjG	putative phage replication protein	-0.62064	-0.467566	-0.73346	-0.25139	-0.209427	0.0510229	-0.160762	2.39222	24								+
BSU13420	ykoW	putative sensor protein	-0.707955	-0.51311	-0.829479	-0.0655129	-0.302272	0.105048	-0.0191902	2.33247	24				+				+
BSU01980	skfH	sibling killing effect ; sporulation killing factor biosynthesis and export	-0.835253	-0.903314	-0.802533	-0.0236401	-0.00111302	0.267742	0.117209	2.1809	24				+				+
BSU01910	skfA	sporulation killing factor A	-0.524454	-0.328449	-0.928811	0.243631	-0.564984	0.136227	-0.324829	2.29167	24								+
BSU01970	skfG	sporulation killing factor biosynthesis and export	-0.583641	-0.485435	-0.934012	-0.00421863	-0.44539	0.269406	-0.111888	2.29518	24								+
BSU01935	skfC	sporulation killing factor biosynthesis and export	-0.524265	-0.357854	-0.875743	-0.296772	-0.365422	0.0711854	-0.0182267	2.3671	24								+
BSU01950	skfE	sporulation killing factor biosynthesis and export; ABC transporter (binding protein)	-0.607895	-0.327521	-0.833452	-0.369459	-0.233485	0.144829	-0.138873	2.36586	24								+
BSU01960	skfF	sporulation killing factor biosynthesis and export; ABC transporter (permease)	-0.605403	-0.271096	-0.911068	-0.277421	-0.473928	0.218131	0.00113181	2.31965	24								+
BSU19400	sodC	superoxide dismutase (exported lipoprotein)	-0.600201	-0.147022	-1.07341	-0.030182	-0.628159	0.00116301	0.238731	2.23907	24								+
BSU35319	smiA	swarming motility inhibitor	-0.686411	-0.446984	-0.765637	-0.401197	-0.434548	0.294809	0.140767	2.2992	24								+
BSU01920	skfB	synthesis of sporulation killing factor A	-0.661613	-0.276949	-0.990541	0.321778	-0.487784	-0.0662963	-0.107299	2.2687	24				+				+
BSU37690	bacF	transaminase	-0.700263	-0.357877	-0.767941	-0.328793	-0.557592	0.124266	0.292108	2.29609	24								+
BSU13920	splA	TRAP-like transcriptional regulator	-0.70795	-0.648511	-0.638633	0.175442	-0.706927	0.301519	-0.0218217	2.24688	24				+				+
BSU08290	yfiJ	two-component sensor histidine kinase [YfiK]	-0.643393	-0.247436	-0.945036	-0.0669291	-0.359778	-0.107973	0.0284643	2.34208	24								+
BSU04010	sipU	type I signal peptidase	-0.660108	-0.674227	-0.57361	-0.204556	-0.355379	-0.0127933	0.114396	2.36628	24								+
BSU29200	accA	acetyl-CoA carboxylase (carboxyltransferase alpha subunit)	-1.19175	-0.997393	-1.30875	1.05699	0.528768	0.524093	0.34957	1.03847	25				+				+
BSU29210	accD	acetyl-CoA carboxylase (carboxyltransferase beta subunit)	-1.21624	-0.98861	-1.24492	1.1778	0.501715	0.432518	0.299532	1.0382	25				+				+
BSU27610	apt	adenine phosphoribosyltransferase	-1.27091	-0.96499	-1.26975	1.02421	0.450767	0.670176	0.352779	1.00772	25				+
BSU23610	nudF	ADP-ribose pyrophosphatase	-1.25656	-0.943127	-1.32007	1.00099	0.577051	0.708007	0.307222	0.926481	25				+
BSU39780	iolS	aldo-keto reductase	-1.16682	-0.901321	-1.26611	0.895741	0.856909	0.174152	0.126801	1.28065	25				+				+
BSU36010	alsS	alpha-acetolactate synthase	-1.24501	-0.922453	-1.34316	0.856414	0.391663	0.758184	0.434576	1.06978	25				+
BSU15300	bpr	bacillopeptidase F	-1.2044	-0.781809	-1.43895	1.15894	0.659219	0.435714	0.258432	0.912846	25				+
BSU05440	nap	carboxylesterase NP	-1.12359	-0.980052	-1.23338	1.15921	0.610847	0.282569	0.0790694	1.20533	25				+				+
BSU36590	clsA	cardiolipin synthase	-1.20214	-0.959238	-1.3418	0.999819	0.561155	0.712137	0.257175	0.972884	25				+
BSU04760	ydcG	conserved hypothetical protein	-1.43505	-0.895784	-1.15543	1.19315	0.556036	0.54601	0.418084	0.772978	25				+
BSU14130	ykuL	conserved hypothetical protein	-1.10461	-0.93906	-1.37837	1.096	0.242379	0.499968	0.449684	1.134	25				+
BSU08750	ygxA	conserved hypothetical protein	-1.12222	-0.956233	-1.27795	1.02751	0.186372	0.517085	0.305691	1.31975	25				+
BSU23600	yqxK	conserved hypothetical protein	-1.17677	-1.06686	-1.29631	1.01873	0.649242	0.747158	0.291806	0.832995	25				+
BSU12030	yjdF	conserved hypothetical protein	-1.18444	-1.0462	-1.23188	0.947285	0.884423	0.372258	0.196311	1.06225	25				+				+
BSU27210	yrhF	conserved hypothetical protein	-1.22556	-0.894321	-1.32845	0.917355	0.78511	0.448604	0.183446	1.11381	25				+
BSU27370	yrrL	conserved hypothetical protein	-1.19233	-1.02952	-1.31112	0.889657	0.683273	0.676855	0.281303	1.00189	25				+
BSU24930	yqzD	conserved hypothetical protein	-1.30087	-0.992289	-1.21975	0.870149	0.814008	0.556283	0.251203	1.02127	25				+
BSU24940	yqzC	conserved hypothetical protein	-1.31723	-0.922196	-1.28036	0.801582	0.905215	0.519205	0.325414	0.968366	25				+
BSU15070	ylbN	conserved hypothetical protein	-1.16522	-1.10851	-1.21833	0.797347	0.479586	0.57531	0.379507	1.26031	25				+				+
BSU17360	ymzA	conserved hypothetical protein	-1.33522	-0.924537	-1.26197	0.724747	0.769774	0.667071	0.304512	1.05562	25				+
BSU17910	yneF	conserved hypothetical protein	-1.33912	-0.915434	-1.29666	0.683443	0.709811	0.63734	0.482685	1.03793	25				+
BSU27260	mccA	cystathionine beta-synthase for the reverse transsulfuration pathway	-1.16858	-1.04141	-1.24187	0.666522	0.882553	0.0960884	0.635776	1.17092	25				+
BSU35270	cccB	cytochrome c551	-1.30665	-0.957788	-1.27186	0.988793	0.63422	0.535077	0.42294	0.95527	25				+
BSU17930	ccdA	cytochrome c-type biogenesis protein CcdA; thiol-disulfide oxido-reductase	-1.0607	-0.903661	-1.42396	1.19335	0.0804513	0.644368	0.506779	0.963361	25				+
BSU00100	dacA	D-alanyl-D-alanine carboxypeptidase (penicillin-binding protein 5)	-1.18291	-1.0453	-1.28621	0.905063	0.483232	0.484271	0.490244	1.15161	25				+				+
BSU23190	dacB	D-alanyl-D-alanine carboxypeptidase (penicillin-binding protein 5*)	-1.19015	-0.785527	-1.38734	1.2174	0.018249	0.654966	0.583887	0.888524	25				+
BSU19620	yodJ	D-alanyl-D-alanine carboxypeptidase lipoprotein	-1.19143	-0.99425	-1.26413	0.976608	0.44572	0.35638	0.436682	1.23442	25				+				+
BSU04560	ddl	D-alanyl-D-alanine ligase A	-1.23657	-0.957069	-1.35155	0.845429	0.50743	0.785472	0.430097	0.976756	25				+
BSU00420	ksgA	dimethyladenosine 16S ribosomal RNA transferase	-1.19674	-1.04873	-1.24022	1.11389	0.314361	0.558469	0.47119	1.02778	25				+
BSU00710	hslO	disulfide bond chaperone (heat shock protein HSP33)	-1.23071	-1.01421	-1.27547	1.04511	0.543596	0.460677	0.463464	1.00754	25				+
BSU00200	yaaK	DNA binding protein	-1.25	-1.00234	-1.29619	0.768635	0.69099	0.595896	0.418801	1.07421	25				+
BSU16120	topA	DNA topoisomerase I	-1.21706	-1.03842	-1.207	1.06993	0.725042	0.378326	0.232846	1.05633	25				+				+
BSU24300	xseA	exodeoxyribonuclease VII (large subunit)	-1.21614	-0.998278	-1.27251	0.841353	0.727367	0.680408	0.150297	1.08751	25				+				+
BSU31120	lytG	exoglucosaminidase	-1.20125	-0.946924	-1.3076	1.06282	0.616152	0.390029	0.288689	1.09809	25				+
BSU18630	exlX	extracellular endoglucanase precursor (expansin)	-1.13995	-1.24011	-1.12994	1.20717	0.468489	0.757039	0.37173	0.705573	25				+
BSU08425	mprF	factor involved in lysinylation of phospholipids	-1.16453	-1.04684	-1.31841	0.788165	0.583229	0.689723	0.350762	1.1179	25				+
BSU08710	gsaB	glutamate-1-semialdehyde aminotransferase, class III aminotransferase	-1.18412	-1.04115	-1.3001	0.70846	0.5657	0.794615	0.334954	1.12164	25				+
BSU14870	ctaA	heme-A synthase	-1.15701	-1.1607	-1.23738	0.828977	0.777756	0.629348	0.324157	0.994853	25				+
BSU09030	yhcC	hypothetical protein	-1.17382	-0.94124	-1.34969	1.2569	0.515593	0.363474	0.500127	0.828655	25				+
BSU28050	maf	inhibitor of cell division in competent cells	-1.21181	-1.12744	-1.21261	0.959861	0.536417	0.735175	0.369799	0.950609	25				+
BSU16630	infB	initiation factor IF-2	-1.22948	-0.989712	-1.30701	0.943054	0.553491	0.483422	0.476694	1.06955	25				+
BSU07260	ltaSA	lipoteichoic acid synthase	-1.20427	-0.977209	-1.27918	0.964228	0.68205	0.449699	0.218557	1.14612	25				+				+
BSU15850	sdaAB	L-serine dehydratase (beta chain)	-1.25136	-0.846745	-1.40993	0.76708	0.869192	0.545061	0.340748	0.985955	25				+
BSU17020	ymcA	master regulator for biofilm formation	-1.2241	-1.11754	-1.20301	0.760216	0.613904	0.612722	0.417054	1.14075	25				+
BSU24310	folD	methylenetetrahydrofolate dehydrogenase; methenyltetrahydrofolate cyclohydrolase	-1.20887	-0.935666	-1.30716	0.982823	0.780604	0.682571	0.0514005	0.954294	25				+				+
BSU05960	moaC	molybdenum cofactor biosynthesis protein C	-1.19886	-1.02046	-1.2908	0.930117	0.788014	0.521666	0.254272	1.01605	25				+				+
BSU14260	mobA	molybdopterin-guanine dinucleotide biosynthesis protein A	-1.19605	-1.01435	-1.28676	0.769259	0.564334	0.554034	0.373306	1.23623	25				+				+
BSU07830	hypO	NAD(P)H-flavin oxidoreductase	-1.16164	-0.837147	-1.36669	1.0715	0.192835	0.664046	0.258606	1.17848	25				+
BSU00700	coaX	pantothenate kinase	-1.2506	-0.920547	-1.19205	1.27569	0.544746	0.281096	0.201547	1.06012	25				+
BSU22420	panC	pantothenate synthetase	-1.18165	-1.02798	-1.27751	0.837495	0.448296	0.486841	0.46624	1.24827	25				+				+
BSU10110	pbpF	penicillin-binding protein 2C required for spore germination	-1.16782	-0.844974	-1.34897	0.938943	0.191783	0.637348	0.292881	1.30081	25				+
BSU25340	phoH	phosphate starvation-induced protein	-1.19377	-1.05015	-1.29265	0.705599	0.627818	0.593266	0.443498	1.16639	25				+				+
BSU00510	prs	phosphoribosylpyrophosphate synthetase	-1.16278	-1.0142	-1.27323	0.982568	0.323041	0.45481	0.461554	1.22823	25				+				+
BSU31100	ktrB	potassium transporter ATPase	-1.22373	-0.911915	-1.23708	1.02168	0.0118658	0.719445	0.444375	1.17536	25				+
BSU23160	rluB	pseudouridine synthase	-1.21175	-1.15924	-1.13805	1.06602	0.547103	0.637339	0.269593	0.988977	25				+				+
BSU08690	ygaD	putative ABC transporter (ATP-binding protein)	-1.25643	-0.955018	-1.32325	0.967131	0.556432	0.713667	0.363826	0.933641	25				+
BSU27380	yrzB	putative anti-sigma factor	-1.17681	-1.05923	-1.26836	0.681828	0.674049	0.613172	0.3146	1.22075	25				+
BSU17010	ymcB	putative conserved AdoMet radical enzyme for tRNA modification	-1.22211	-0.980261	-1.35536	0.916289	0.620768	0.611253	0.463119	0.946302	25				+
BSU27010	adhA	putative dehydrogenase	-1.32481	-0.797249	-1.30562	1.13928	0.455264	0.808871	0.180022	0.844235	25				+
BSU26560	yrkC	putative dioxygenase; cupin family	-1.12463	-0.988838	-1.19268	0.900079	0.280387	0.860922	-0.0403585	1.30512	25				+
BSU05470	ydfM	putative divalent cation efflux transporter	-1.24938	-0.945488	-1.32615	0.938354	0.511194	0.528433	0.475801	1.06723	25				+
BSU35210	yvkA	putative efflux transporter	-1.14674	-0.88181	-1.35825	0.926865	0.429272	0.824633	0.0498918	1.15615	25				+
BSU07910	yfkF	putative efflux transporter	-1.21042	-0.989817	-1.34866	0.900968	0.421937	0.743965	0.523336	0.958699	25				+
BSU00570	yabM	putative exporter	-1.19269	-0.998046	-1.23455	1.10144	0.44363	0.412262	0.286807	1.18114	25				+
BSU07955	yfkA	putative Fe-S oxidoreductase, radical SAM superfamily	-1.24426	-0.984761	-1.14945	1.38726	0.30063	0.412816	0.356744	0.921014	25				+
BSU35540	tuaH	putative glycosyltransferase	-1.51661	-0.45005	-1.29123	0.992109	0.406222	0.767071	0.0484365	1.04405	25				+
BSU08899	ygzD	putative HTH-type transcriptional regulator	-1.21943	-1.04965	-1.26565	1.1003	0.403708	0.755455	0.476663	0.798608	25				+
BSU03390	yckC	putative integral inner membrane protein	-1.32174	-0.786852	-1.34819	0.813181	0.649324	0.217224	0.656989	1.12006	25				+
BSU09000	yhbJ	putative integral inner membrane protein; putative exporter subunit	-1.21747	-0.84022	-1.31424	1.29688	0.219854	0.531938	0.348668	0.974588	25				+
BSU11310	comZ	putative late competence gene	-1.07263	-1.14202	-1.19387	1.29226	0.530112	0.421827	0.186425	0.977891	25				+
BSU40860	yyaH	putative lyase	-1.27796	-0.688614	-1.32866	1.13111	0.20995	0.515534	0.217745	1.2209	25				+
BSU19570	yodE	putative lyase/dioxygenase	-1.43642	-0.664846	-1.27976	0.92503	0.70061	0.754581	0.0312557	0.969541	25				+
BSU07940	yfkC	putative mechanosensitive ion channel	-1.26846	-0.909499	-1.25279	1.27568	0.327003	0.526798	0.389985	0.911279	25				+
BSU08740	ygzB	putative membrane protein	-1.18638	-1.04795	-1.27523	0.685085	0.754859	0.440643	0.422094	1.20689	25				+				+
BSU05340	ydfA	putative metal-anion antiporter protein	-1.21074	-1.07742	-1.22108	1.16132	0.32097	0.535798	0.619658	0.871495	25				+
BSU00340	yabB	putative methyltransferase	-1.23725	-1.02396	-1.21378	0.949091	0.591641	0.4725	0.280839	1.18091	25				+
BSU00360	yabC	putative methyltransferase	-1.20431	-1.01944	-1.2975	0.879954	0.572299	0.473495	0.460053	1.13544	25				+
BSU31360	yugK	putative NADH-dependent butanol dehydrogenase	-1.04719	-1.04425	-1.29107	1.133	0.173119	0.52878	0.352339	1.19527	25				+
BSU18669	yozS	putative permease	-1.10371	-1.19344	-1.05253	0.810515	0.289097	0.775447	0.0967548	1.37787	25				+
BSU36560	ywnH	putative phosphinothricin acetyltransferase	-1.23971	-1.00123	-1.33898	0.848888	0.567916	0.695064	0.555239	0.912818	25				+
BSU16610	ylxR	putative RNA binding protein; putative new fold	-1.2534	-0.992211	-1.30519	0.940097	0.606727	0.512751	0.506557	0.984669	25				+
BSU31390	yugI	putative RNA degradation protein; putative phosphorylase or nucleotidyl transferase	-1.22681	-1.00882	-1.28075	0.877402	0.392251	0.508912	0.600364	1.13745	25				+				+
BSU16590	ylxS	putative RNA-binding protein	-1.22349	-0.990673	-1.29687	0.778005	0.514415	0.513343	0.497421	1.20785	25				+				+
BSU08930	cspR	putative rRNA methylase	-1.18133	-0.927204	-1.28833	1.31883	0.483176	0.381327	0.267312	0.946221	25				+
BSU24540	yqhL	putative sulfur transferase	-1.18911	-1.03046	-1.30828	0.890666	0.458264	0.626609	0.450724	1.10159	25				+				+
BSU30310	ytwF	putative sulfur transferase	-1.2611	-0.853822	-1.3838	0.570435	0.84978	0.558347	0.405822	1.11434	25				+
BSU04770	ydcH	putative transcriptional regulator	-1.44637	-0.993514	-1.09704	0.995302	0.577136	0.750053	0.390722	0.82371	25				+
BSU05700	ydhC	putative transcriptional regulator (GntR family)	-1.23989	-0.955235	-1.32854	0.95052	0.607458	0.662186	0.316619	0.986885	25				+
BSU28400	ysmB	putative transcriptional regulator (MarR family)	-1.24924	-0.986214	-1.30333	1.02077	0.611248	0.688836	0.347835	0.870088	25				+
BSU35200	yvkB	putative transcriptional regulator (TetR/AcrR family)	-1.04329	-0.888893	-1.46916	1.01018	0.662914	0.446991	0.149487	1.13177	25				+
BSU05460	ydfL	putative transcriptional regulator of efflux transporter	-1.16941	-0.922044	-1.40767	1.02364	0.796116	0.3123	0.474743	0.892321	25				+
BSU00350	yazA	putative UvrC-Intron-type (URI) endonuclease	-1.29307	-0.889779	-1.31282	0.858328	0.650537	0.506993	0.352025	1.12778	25				+
BSU00410	rnmV	ribonuclease M5	-1.22911	-0.925482	-1.3028	1.15372	0.380593	0.435443	0.457976	1.02966	25				+
BSU01020	rplK	ribosomal protein L11 (BL11)	-1.19669	-1.01202	-1.31912	0.840656	0.530352	0.492408	0.525532	1.13888	25				+				+
BSU16040	rplS	ribosomal protein L19	-1.22933	-1.01967	-1.32763	0.785643	0.615232	0.543982	0.637857	0.993922	25				+
BSU16620	rplGA	ribosomal protein L7Ae	-1.18084	-1.11227	-1.29178	0.911443	0.63754	0.547288	0.57835	0.910267	25				+
BSU30550	metK	S-adenosylmethionine synthetase	-1.19021	-1.02987	-1.30576	0.956417	0.461437	0.446942	0.59517	1.06588	25				+
BSU_MISC_RNA_50	BSU_MISC_RNA_50	SAM	-1.24364	-0.946628	-1.29747	1.05363	0.512921	0.4038	0.453479	1.06391	25				+
BSU12100	pdaC	secreted deoxyriboendonuclease	-1.21986	-0.908629	-1.32608	0.977372	0.735275	0.679906	0.0806108	0.981413	25				+
BSU17920	ynzD	Spo0A-P phosphatase	-1.30402	-1.00025	-1.24174	0.942235	0.672184	0.513798	0.436491	0.981305	25				+
BSU_MISC_RNA_48	BSU_MISC_RNA_48	T-box	-1.23338	-1.00489	-1.30839	0.998069	0.662579	0.684673	0.34422	0.857123	25				+
BSU16600	nusA	transcription translation coupling factor involved in Rho-dependent transcription termination	-1.21278	-1.04632	-1.28513	0.893383	0.568684	0.487238	0.521764	1.07315	25				+
BSU13880	glcT	transcriptional antiterminator (BglG family)	-1.22058	-0.937426	-1.3177	0.897477	0.652661	0.695331	0.155009	1.07523	25				+				+
BSU25810	arsR	transcriptional regulator (ArsR family)	-1.19153	-1.01412	-1.20363	1.11387	0.370557	0.695946	0.121696	1.10722	25				+
BSU24520	mntR	transcriptional regulator (DtxR family)	-1.23553	-1.01851	-1.28459	1.02583	0.633777	0.541636	0.400133	0.937256	25				+
BSU40050	gntR	transcriptional regulator (GntR family)	-1.13809	-0.912185	-1.41661	0.911023	0.531191	0.719808	0.214083	1.09078	25				+
BSU13670	mhqR	transcriptional regulator (MarR family)	-1.14507	-1.03766	-1.21495	1.09181	0.717004	0.196399	0.237013	1.15545	25				+				+
BSU07390	yfmP	transcriptional regulator (MerR family) of metal efflux transporter expression	-1.07709	-0.92836	-1.45695	1.10715	0.200908	0.683375	0.593503	0.877463	25				+
[truncated: 1,155 more rows]
