# Supplementary material for: Integrative Analysis of Proteome and Transcriptome Dynamics during Bacillus subtilis Spore Revival
Source: mSphere. 2020 Aug 5;5(4):e00463-20. doi: 10.1128/mSphere.00463-20 (PMC7407066; doi:10.1128/mSphere.00463-20)
Supplement: TABLE S4 [file mSphere.00463-20-st004.xlsx]

## Sheet: Sheet1
Supplementary Table 4: Newly synthesized proteins as measured by labelled lysine and arginine incorporation in a SILAC experiment during B. subtilis spore revival.
Uniprotn IDs	Description	0 min		15 min		30 min		60 min		90 min		150 min		210 min		330 min
		Score	L/H	Score	L/H	Score	L/H	Score	L/H	Score	L/H	Score	L/H	Score	L/H	Score	L/H
Q45675	Surfactin synthase subunit 1 OS=Bacillus subtilis (strain 168) GN=srfAA PE=1 SV=4	nd	nd	nd	nd	nd	nd	nd	nd	nd	nd	nd	nd	nd	nd	4414	0.775
P33166	Surfactin synthetase OS=Bacillus subtilis PE=4 SV=1	nd	nd	nd	nd	nd	nd	nd	nd	nd	nd	nd	nd	nd	nd	3936	0.9481
P80868	Elongation factor Tu OS=Bacillus subtilis (strain 168) GN=tuf PE=3 SV=1	12027	0.003488	10145	0.007031	16665	0.01376	14269	0.08547	12817	0.1155	10557	0.2687	4712	0.4653	3453	0.8847
P21882	Elongation factor G OS=Bacillus subtilis (strain 168) GN=fusA PE=1 SV=3	5506	0.008026	4669	0.01884	5601	0.03373	5739	0.06717	5204	0.1054	4658	0.236	2048	0.4181	2101	0.8278
P80877	Pyruvate dehydrogenase E1 component subunit beta OS=Bacillus subtilis (strain 168) GN=pdhB PE=3 SV=2	4530	0.003955	3245	0.02333	5449	0.01741	4613	0.0358	4208	0.0527	2973	0.1437	1732	0.5348	1755	0.6308
P09124	5-methyltetrahydropteroyltriglutamate--homocysteine methyltransferase OS=Bacillus subtilis (strain 1	nd	nd	nd	nd	nd	nd	461	1.179	923	2.568	1318	4.065	560	4.371	1750	1.265
P28598	Glyceraldehyde-3-phosphate dehydrogenase 1 OS=Bacillus subtilis (strain 168) GN=gapA PE=1 SV=2	7617	0.008669	6790	0.01358	8591	0.01954	8377	0.1198	7159	0.1765	6174	0.2773	3786	0.4624	1675	1.344
P37253	60 kDa chaperonin OS=Bacillus subtilis (strain 168) GN=groL PE=1 SV=3	3450	0.01022	3441	0.01132	4123	0.02696	4265	0.05558	4580	0.07128	3966	0.1827	1831	0.5516	1644	1.269
Q08352	Ketol-acid reductoisomerase (NADP(+)) OS=Bacillus subtilis (strain 168) GN=ilvC PE=1 SV=1	nd	nd	nd	nd	nd	nd	764	4.315	905	4.223	825	3.574	374	7.842	1643	1.316
Q9KWU4	Alanine dehydrogenase OS=Bacillus subtilis (strain 168) GN=ald PE=1 SV=1	nd	nd	nd	nd	228	1.287	2234	3.999	3355	6.576	3027	7.519	1477	8.285	1565	2.091
P21880	Pyruvate carboxylase OS=Bacillus subtilis (strain 168) GN=pyc PE=3 SV=1	2063	0.03258	1671	0.03644	2413	0.03373	2274	0.46	2012	0.9541	1387	1.125	618	1.988	1523	1.502
P37869	Dihydrolipoyl dehydrogenase OS=Bacillus subtilis (strain 168) GN=pdhD PE=3 SV=1	2540	0.0116	2672	0.01546	3222	0.02553	2683	0.05474	2448	0.07563	2882	0.2135	1370	0.4958	1376	1.189
Q08787	Enolase OS=Bacillus subtilis (strain 168) GN=eno PE=1 SV=4	6664	0.008472	6339	0.01182	8020	0.01538	7499	0.05813	6522	0.08939	4934	0.1273	2795	0.2603	1370	0.9076
P12425	Surfactin synthase subunit 3 OS=Bacillus subtilis (strain 168) GN=srfAC PE=1 SV=2	nd	nd	nd	nd	nd	nd	nd	nd	nd	nd	nd	nd	nd	nd	1369	1.256
P80698	Glutamine synthetase OS=Bacillus subtilis (strain 168) GN=glnA PE=1 SV=3	981	0.01623	870	0.02813	1808	0.1903	2735	1.587	2425	1.406	1685	2.283	1049	1.847	1366	1.885
P17820	Trigger factor OS=Bacillus subtilis (strain 168) GN=tig PE=1 SV=3	2918	0.01583	2404	0.02039	3633	0.02561	3907	0.05477	3209	0.09534	2577	0.2139	1775	0.4413	1278	1.397
P12048	Chaperone protein DnaK OS=Bacillus subtilis (strain 168) GN=dnaK PE=1 SV=3	4515	0.01011	3360	0.02213	4760	0.02746	4447	0.07283	3133	0.07526	3349	0.1734	1582	0.4383	1232	1.268
P09339	Bifunctional purine biosynthesis protein PurH OS=Bacillus subtilis (strain 168) GN=purH PE=3 SV=2	562	0.05937	476	0.09503	889	0.3032	2585	2.022	3477	2.419	2463	3.114	1472	2.876	1196	1.329
P02968	Aconitate hydratase A OS=Bacillus subtilis (strain 168) GN=citB PE=1 SV=4	433	0.01459	193	0.01651	504	0.05422	998	1.316	1401	3.196	1399	2.963	679	3.98	1195	1.484
P19582	Flagellin OS=Bacillus subtilis (strain 168) GN=hag PE=1 SV=2	nd	nd	nd	nd	nd	nd	nd	nd	nd	nd	nd	nd	27	2.909	1155	0.953
P21881	Homoserine dehydrogenase OS=Bacillus subtilis (strain 168) GN=hom PE=1 SV=2	720	0.006551	1146	0.02253	1074	0.03894	1498	0.3813	1425	0.7019	1072	1.186	582	2.42	1126	1.562
P12310	Pyruvate dehydrogenase E1 component subunit alpha OS=Bacillus subtilis (strain 168) GN=pdhA PE=1 SV=	2579	0.01294	2384	0.02275	2932	0.02738	3142	0.02969	2262	0.04354	1274	0.1072	613	0.2995	1039	0.6434
P37871	Glucose 1-dehydrogenase OS=Bacillus subtilis (strain 168) GN=gdh PE=2 SV=2	4342	0.005183	4323	0.01345	5264	0.01065	5469	0.01242	4109	0.0126	3822	0.01707	2650	0.03695	982	0.06359
P21883	DNA-directed RNA polymerase subunit beta' OS=Bacillus subtilis (strain 168) GN=rpoC PE=1 SV=4	4622	0.01046	4431	0.02574	5778	0.03278	6254	0.0711	4048	0.1159	3374	0.2524	1211	0.3804	972	0.7055
P39126	Dihydrolipoyllysine-residue acetyltransferase component of pyruvate dehydrogenase complex OS=Bacillu	4427	0.01226	4826	0.02	5237	0.01632	5606	0.03661	4105	0.05552	3155	0.2042	1190	0.3154	919	1.772
P49814	Isocitrate dehydrogenase [NADP] OS=Bacillus subtilis (strain 168) GN=icd PE=1 SV=1	2116	0.01826	2387	0.01765	2472	0.02842	3002	0.07835	2373	0.1717	1497	0.3283	929	0.4421	906	1.609
P12879	Malate dehydrogenase OS=Bacillus subtilis (strain 168) GN=mdh PE=1 SV=3	1103	0.05325	994	0.04316	1014	0.06833	1009	0.3945	872	0.783	496	1.695	306	3.12	904	1.066
O34389	30S ribosomal protein S8 OS=Bacillus subtilis (strain 168) GN=rpsH PE=1 SV=4	964	0.009821	1185	0.02048	1415	0.01924	1113	0.0761	1149	0.1958	668	0.4745	456	1.2	892	2.142
P80700	Probable NAD-dependent malic enzyme 3 OS=Bacillus subtilis (strain 168) GN=malS PE=3 SV=1	2458	0.03053	2403	0.03604	3270	0.0311	2924	0.02589	2984	0.02775	2531	0.03352	1787	0.06173	859	0.1208
P54375	Elongation factor Ts OS=Bacillus subtilis (strain 168) GN=tsf PE=1 SV=3	3191	0.00363	3278	0.01179	4040	0.0138	3815	0.0464	2946	0.08168	2090	0.238	1213	0.441	855	0.8887
P37527	Superoxide dismutase [Mn] OS=Bacillus subtilis (strain 168) GN=sodA PE=1 SV=5^Atr|O86168	4031	0.00936	3602	0.01389	4284	0.01817	4292	0.03308	3570	0.04621	2696	0.104	2195	0.1415	854	0.3377
P46338	Pyridoxal 5'-phosphate synthase subunit PdxS OS=Bacillus subtilis (strain 168) GN=pdxS PE=1 SV=3^Atr	1589	0.01113	1631	0.02109	2092	0.04141	2027	0.1384	1672	0.2756	1460	0.4281	200	1.034	841	1.152
P21464	Phosphate-binding protein PstS OS=Bacillus subtilis (strain 168) GN=pstS PE=3 SV=1	nd	nd	nd	nd	nd	nd	nd	nd	nd	nd	nd	nd	nd	nd	840	1.943
P40924	30S ribosomal protein S2 OS=Bacillus subtilis (strain 168) GN=rpsB PE=1 SV=3	1500	0.00493	1578	0.03538	1668	0.02767	1863	0.05965	1248	0.1793	1063	0.416	499	1.151	819	1.372
P02394	Phosphoglycerate kinase OS=Bacillus subtilis (strain 168) GN=pgk PE=1 SV=3	3545	0.01237	3614	0.01799	3664	0.02139	3568	0.06845	3752	0.1085	2648	0.2133	1503	0.384	817	1.039
P21467	50S ribosomal protein L7/L12 OS=Bacillus subtilis (strain 168) GN=rplL PE=1 SV=4	2268	0.01364	1387	0.009331	4122	0.01257	3092	0.01522	1527	0.07921	2799	0.2878	1096	0.5954	791	2.334
P37809	30S ribosomal protein S5 OS=Bacillus subtilis (strain 168) GN=rpsE PE=1 SV=3	1691	0.007409	1775	0.0098	2120	0.01139	2123	0.05927	1890	0.1747	1458	0.327	589	0.5205	769	1.042
O34764	ATP synthase subunit beta OS=Bacillus subtilis (strain 168) GN=atpD PE=1 SV=1	2277	0.0292	2106	0.03622	2542	0.03785	2264	0.07298	2193	0.07657	2282	0.1747	681	0.3228	764	0.6056
P38494	Sulfate adenylyltransferase OS=Bacillus subtilis (strain 168) GN=sat PE=2 SV=1	nd	nd	nd	nd	nd	nd	nd	nd	nd	nd	nd	nd	38	2.965	753	2.172
Q04797	30S ribosomal protein S1 homolog OS=Bacillus subtilis (strain 168) GN=ypfD PE=1 SV=1	2623	0.0139	2651	0.01925	3642	0.03374	3702	0.0847	2785	0.1037	1765	0.2239	1161	0.5285	744	1.64
P54944	Aspartate-semialdehyde dehydrogenase OS=Bacillus subtilis (strain 168) GN=asd PE=1 SV=1	815	0.03524	798	0.03361	1147	0.06958	1500	0.6396	1307	0.7443	947	2.163	664	2.088	724	2.544
P37870	Uncharacterized protein YxeE OS=Bacillus subtilis (strain 168) GN=yxeE PE=1 SV=1	2650	0.009122	2763	0.007745	2404	0.006944	2271	0.01197	2053	0.01465	1757	0.009013	1277	0.01466	715	0.03927
P94565	DNA-directed RNA polymerase subunit beta OS=Bacillus subtilis (strain 168) GN=rpoB PE=1 SV=2	2878	0.01609	3606	0.03011	4593	0.03786	4308	0.1089	3154	0.1393	2007	0.2343	1226	0.4801	689	0.4648
P14016	2-isopropylmalate synthase OS=Bacillus subtilis (strain 168) GN=leuA PE=3 SV=1	nd	nd	nd	nd	nd	nd	nd	nd	507	1.38	nd	nd	270	9.912	688	1.256
P19669	Spore coat protein E OS=Bacillus subtilis (strain 168) GN=cotE PE=1 SV=1	9219	0.005653	8574	0.006426	11701	0.00813	10557	0.007941	5748	0.006062	5809	0.009606	2862	0.02922	662	0.05825
P80885	Transaldolase OS=Bacillus subtilis (strain 168) GN=tal PE=1 SV=4	1240	0.007437	1207	0.008314	1797	0.01989	1956	0.05197	1931	0.09977	1935	0.1857	1027	0.3791	644	0.9836
P21879	Pyruvate kinase OS=Bacillus subtilis (strain 168) GN=pyk PE=1 SV=2	2011	0.02026	1984	0.01844	3926	0.02789	3639	0.04847	2816	0.06879	2416	0.1091	1112	0.3438	639	0.5878
Q06797	Inosine-5'-monophosphate dehydrogenase OS=Bacillus subtilis (strain 168) GN=guaB PE=1 SV=2	1836	0.02313	1350	0.0549	2038	0.1066	2334	0.43	2101	0.8271	1673	1.618	829	1.175	630	1.883
P13243	50S ribosomal protein L1 OS=Bacillus subtilis (strain 168) GN=rplA PE=1 SV=4	1473	0.01487	1573	0.012	1624	0.0298	1529	0.08074	1249	0.1401	933	0.3244	191	0.6418	627	2.254
P05645	Probable fructose-bisphosphate aldolase OS=Bacillus subtilis (strain 168) GN=fbaA PE=1 SV=2	2582	0.00593	2799	0.0064	3329	0.02225	3051	0.06384	2540	0.12	2530	0.2071	1312	0.4097	626	1.168
P08821	3-isopropylmalate dehydrogenase OS=Bacillus subtilis (strain 168) GN=leuB PE=3 SV=3	nd	nd	nd	nd	nd	nd	nd	nd	709	3.206	nd	nd	187	2.104	626	1.573
P80239	DNA-binding protein HU 1 OS=Bacillus subtilis (strain 168) GN=hupA PE=1 SV=2	2951	0.006285	2759	0.007683	2998	0.008644	2766	0.03042	2146	0.05947	1747	0.09362	1781	0.2006	613	1.038
P35136	Alkyl hydroperoxide reductase subunit C OS=Bacillus subtilis (strain 168) GN=ahpC PE=1 SV=2	1233	0.01817	1414	0.01336	1634	0.01983	1748	0.03221	2181	0.06801	1631	0.2004	675	0.4519	610	0.7706
O06491	D-3-phosphoglycerate dehydrogenase OS=Bacillus subtilis (strain 168) GN=serA PE=3 SV=3	1195	0.03121	1335	0.02871	1221	0.0629	1284	0.5961	1546	1.191	1167	2.069	664	2.754	606	2.052
P12042	Glutamyl-tRNA(Gln) amidotransferase subunit A OS=Bacillus subtilis (strain 168) GN=gatA PE=3 SV=3	1526	0.0367	1328	0.0217	1566	0.02493	1732	0.04348	1631	0.07466	1389	0.1576	447	0.38	601	1.051
P39812	Phosphoribosylformylglycinamidine synthase subunit PurL OS=Bacillus subtilis (strain 168) GN=purL PE	nd	nd	nd	nd	217	1.67	814	2.769	1171	3.473	656	6.441	447	4.689	593	1.577
P23261	Glutamate synthase [NADPH] large chain OS=Bacillus subtilis (strain 168) GN=gltA PE=2 SV=3	nd	nd	nd	nd	nd	nd	nd	nd	nd	nd	nd	nd	43	1.267	583	1.822
P25994	Spore coat protein F OS=Bacillus subtilis (strain 168) GN=cotF PE=1 SV=1	3456	0.004325	3056	0.00658	4286	0.007034	3808	0.005137	3701	0.005294	3038	0.009048	1877	0.03677	582	0.06111
O32224	Carbamoyl-phosphate synthase pyrimidine-specific large chain OS=Bacillus subtilis (strain 168) GN=py	nd	nd	nd	nd	318	0.8652	411	0.06256	225	0.566	nd	nd	233	5.109	580	2.352
O34340	FMN-dependent NADH-azoreductase 2 OS=Bacillus subtilis (strain 168) GN=azoR2 PE=1 SV=1	4493	0.00719	3870	0.007757	5332	0.007093	5030	0.01025	3914	0.01441	2924	0.02519	2344	0.04869	574	0.1528
P37808	3-oxoacyl-[acyl-carrier-protein] synthase 2 OS=Bacillus subtilis (strain 168) GN=fabF PE=1 SV=1	974	0.06175	1014	0.04083	1657	0.04964	1316	0.06707	1357	0.0944	1260	0.1175	563	0.4123	565	0.6619
O34788	ATP synthase subunit alpha OS=Bacillus subtilis (strain 168) GN=atpA PE=1 SV=3	1554	0.009776	1538	0.01016	2013	0.02448	2298	0.03799	2061	0.08488	1278	0.1576	547	0.3535	564	1.11
P51831	(R,R)-butanediol dehydrogenase OS=Bacillus subtilis (strain 168) GN=bdhA PE=3 SV=1^Atr|A0A0C2U347	853	0.02578	882	0.03286	1335	0.02339	1058	0.02302	943	0.05004	840	0.09798	481	0.09091	547	1.231
P37887	3-oxoacyl-[acyl-carrier-protein] reductase FabG OS=Bacillus subtilis (strain 168) GN=fabG PE=3 SV=3	1213	0.01619	1132	0.008155	1122	0.02555	933	0.05022	1009	0.06519	575	0.2003	326	0.4582	526	1.32
P80859	Cysteine synthase OS=Bacillus subtilis (strain 168) GN=cysK PE=1 SV=3	826	0.05199	782	0.07076	890	0.1712	939	0.279	677	0.2982	458	0.6423	96	1.355	524	0.9235
P42920	6-phosphogluconate dehydrogenase, NADP(+)-dependent, decarboxylating OS=Bacillus subtilis (strain 16	1858	0.03429	1598	0.03872	2110	0.04785	2031	0.09325	1796	0.1873	1549	0.3456	714	0.6093	523	0.6217
P37487	50S ribosomal protein L3 OS=Bacillus subtilis (strain 168) GN=rplC PE=1 SV=2	756	0.01194	688	0.0122	1500	0.01708	1231	0.09048	405	0.1861	516	0.3966	133	0.7849	514	2.456
P80886	Manganese-dependent inorganic pyrophosphatase OS=Bacillus subtilis (strain 168) GN=ppaC PE=1 SV=1	612	0.0185	608	0.1086	1018	0.1119	788	0.1235	648	0.4859	415	0.5305	289	1.178	510	1.703
P45694	Succinate--CoA ligase [ADP-forming] subunit beta OS=Bacillus subtilis (strain 168) GN=sucC PE=1 SV=2	515	0.0281	409	0.02774	613	0.02609	469	0.08408	440	0.1951	200	1.377	44	1.757	508	1.552
P12877	Transketolase OS=Bacillus subtilis (strain 168) GN=tkt PE=3 SV=2	2434	0.02505	1871	0.02999	2483	0.03899	2404	0.06537	2415	0.08331	1849	0.1341	1101	0.2376	503	0.645
P96614	50S ribosomal protein L5 OS=Bacillus subtilis (strain 168) GN=rplE PE=1 SV=1	2138	0.01287	1694	0.02278	2541	0.02621	2097	0.06469	1136	0.1463	1116	0.2842	869	0.6856	483	2.315
P39148	DEAD-box ATP-dependent RNA helicase CshA OS=Bacillus subtilis (strain 168) GN=cshA PE=1 SV=2	2523	0.01308	1705	0.02344	2589	0.01863	2417	0.0272	1966	0.05087	1572	0.04993	1182	0.178	478	0.2317
P37571	Serine hydroxymethyltransferase OS=Bacillus subtilis (strain 168) GN=glyA PE=1 SV=1	1083	0.06129	858	0.05067	1361	0.1938	1686	0.6216	1115	0.7775	660	1.756	518	3.392	478	1.368
P39620	Negative regulator of genetic competence ClpC/MecB OS=Bacillus subtilis (strain 168) GN=clpC PE=1 SV	2445	0.02959	2482	0.03046	2897	0.04581	2871	0.06397	3583	0.09751	2022	0.1701	754	0.3946	453	1.174
Q07833	Spore coat protein GerQ OS=Bacillus subtilis (strain 168) GN=gerQ PE=1 SV=1	1244	0.007303	1242	0.006248	1822	0.01553	1563	0.007122	1404	0.0108	1229	0.08132	635	0.1522	451	0.1905
P37877	tRNA nuclease WapA OS=Bacillus subtilis (strain 168) GN=wapA PE=1 SV=2	nd	nd	nd	nd	nd	nd	nd	nd	nd	nd	nd	nd	30	2.326	448	1.511
P27876	Acetate kinase OS=Bacillus subtilis (strain 168) GN=ackA PE=1 SV=1	2098	0.03472	1953	0.05457	2410	0.06195	1662	0.07666	1835	0.1065	1218	0.1277	688	0.3598	443	0.8171
P16263	Triosephosphate isomerase OS=Bacillus subtilis (strain 168) GN=tpiA PE=1 SV=3	1755	0.02663	1573	0.02223	1998	0.03054	2192	0.0741	1199	0.1243	1376	0.1835	922	0.5939	439	0.9496
P54466	Dihydrolipoyllysine-residue succinyltransferase component of 2-oxoglutarate dehydrogenase complex OS	270	0.03363	249	0.03812	290	0.05351	217	0.2332	192	0.2475	nd	nd	nd	nd	436	2.147
P14949	UPF0365 protein YqfA OS=Bacillus subtilis (strain 168) GN=yqfA PE=3 SV=1	1122	0.009797	1630	0.02418	1818	0.03571	2377	0.0594	2036	0.08281	1914	0.06875	1155	0.1574	435	0.3586
P21465	Thioredoxin OS=Bacillus subtilis (strain 168) GN=trxA PE=1 SV=3	1674	0.004138	1833	0.009918	1827	0.002615	1700	0.02111	1462	0.04717	1791	0.07189	896	0.1235	414	0.712
P50849	30S ribosomal protein S3 OS=Bacillus subtilis (strain 168) GN=rpsC PE=1 SV=4	1238	0.01406	1525	0.01717	1567	0.02921	1697	0.1002	1342	0.2436	984	0.482	272	1.218	414	0.9606
P28599	Polyribonucleotide nucleotidyltransferase OS=Bacillus subtilis (strain 168) GN=pnp PE=1 SV=3	2097	0.02709	1879	0.04076	2802	0.04083	3160	0.04525	1803	0.07471	1457	0.1543	1015	0.3019	407	1.083
P46899	10 kDa chaperonin OS=Bacillus subtilis (strain 168) GN=groS PE=1 SV=2	500	0.01508	441	0.006118	440	0.03608	502	0.0746	616	0.07384	444	0.2606	185	0.4722	402	0.6495
P80643	50S ribosomal protein L18 OS=Bacillus subtilis (strain 168) GN=rplR PE=1 SV=1	748	0.0107	640	0.01632	907	0.01673	752	0.07296	380	0.2031	472	0.6228	167	1.785	401	0.7645
P21469	Acyl carrier protein OS=Bacillus subtilis (strain 168) GN=acpA PE=1 SV=1	721	0.01537	691	0.02488	510	0.009713	619	0.04087	322	0.05585	317	0.1365	nd	nd	nd	nd
O34347	30S ribosomal protein S7 OS=Bacillus subtilis (strain 168) GN=rpsG PE=1 SV=4	971	0.02649	1003	0.01552	1293	0.0353	1452	0.1055	791	0.23	584	0.4409	330	1.427	396	0.9501
P42919	Argininosuccinate synthase OS=Bacillus subtilis (strain 168) GN=argG PE=3 SV=1	nd	nd	nd	nd	nd	nd	nd	nd	nd	nd	nd	nd	nd	nd	387	1.556
P17889	50S ribosomal protein L2 OS=Bacillus subtilis (strain 168) GN=rplB PE=1 SV=3	1598	0.01336	1152	0.009993	1875	0.01888	1633	0.06935	1427	0.1594	1262	0.2906	335	1.158	385	1.378
O34981	Translation initiation factor IF-2 OS=Bacillus subtilis (strain 168) GN=infB PE=3 SV=1	1762	0.01334	1560	0.02076	2211	0.03188	1782	0.07049	1594	0.09962	1703	0.1693	420	0.4845	374	1.354
O34633	2,3,4,5-tetrahydropyridine-2,6-dicarboxylate N-acetyltransferase OS=Bacillus subtilis (strain 168) G	490	0.02804	485	0.02301	434	0.04351	627	0.2226	429	0.273	368	0.9774	134	1.047	373	2.687
O32231	Uncharacterized protein YjlC OS=Bacillus subtilis (strain 168) GN=yjlC PE=2 SV=1	nd	nd	nd	nd	143	0.258	272	1.011	552	1.581	301	4.941	172	4.773	365	1.117
P42923	Ribonuclease R OS=Bacillus subtilis (strain 168) GN=rnr PE=2 SV=1	2539	0.02831	2810	0.02931	3126	0.03558	2701	0.04524	3402	0.05066	2583	0.0672	1120	0.1999	364	0.2715
P54535	50S ribosomal protein L10 OS=Bacillus subtilis (strain 168) GN=rplJ PE=1 SV=4	2087	0.007966	1540	0.01891	2374	0.005549	2021	0.03096	1336	0.1274	1203	0.4675	438	1.002	362	1.859
P29727	Arginine-binding extracellular protein ArtP OS=Bacillus subtilis (strain 168) GN=artP PE=1 SV=1	1229	0.009972	990	0.02177	1209	0.04429	1132	0.07739	1243	0.06026	1004	0.1286	343	0.1162	360	1.633
P94421	GMP synthase [glutamine-hydrolyzing] OS=Bacillus subtilis (strain 168) GN=guaA PE=3 SV=3	1415	0.04726	1163	0.04071	1508	0.07115	1483	0.1524	1744	0.2543	1383	0.4749	556	0.7108	359	0.6213
P08877	Uncharacterized ABC transporter solute-binding protein YclQ OS=Bacillus subtilis (strain 168) GN=ycl	nd	nd	nd	nd	nd	nd	241	0.06475	123	0.292	234	0.2437	18	0.5845	352	1.598
P22326	Phosphocarrier protein HPr OS=Bacillus subtilis (strain 168) GN=ptsH PE=1 SV=3	829	0.006247	449	0.00759	844	0.01922	960	0.04747	798	0.09329	646	0.1814	390	0.5613	351	1.963
P07788	Tyrosine--tRNA ligase 1 OS=Bacillus subtilis (strain 168) GN=tyrS1 PE=2 SV=2	901	0.07527	665	0.04761	799	0.04454	1013	0.03135	959	0.2188	523	0.2188	199	0.63	350	1.36
P71039	Spore coat protein A OS=Bacillus subtilis (strain 168) GN=cotA PE=1 SV=4	4349	0.01676	4605	0.01796	4808	0.01931	5643	0.02298	4623	0.0271	2832	0.04199	1403	0.1044	342	0.1908
P80870	HTH-type transcriptional activator mta OS=Bacillus subtilis (strain 168) GN=mta PE=1 SV=1	nd	nd	nd	nd	nd	nd	1285	7.13	2569	8.086	1929	8.961	944	5.18	338	3.832
O32271	General stress protein 13 OS=Bacillus subtilis (strain 168) GN=yugI PE=1 SV=3	374	0.01277	367	0.03787	327	0.06922	242	0.2617	nd	nd	nd	nd	40	1.989	336	3.11
P08065	UDP-glucose 6-dehydrogenase TuaD OS=Bacillus subtilis (strain 168) GN=tuaD PE=1 SV=1	nd	nd	nd	nd	nd	nd	nd	nd	nd	nd	nd	nd	nd	nd	335	1.329
P39779	Succinate dehydrogenase flavoprotein subunit OS=Bacillus subtilis (strain 168) GN=sdhA PE=3 SV=4	nd	nd	nd	nd	117	0.05551	nd	nd	207	0.3183	nd	nd	nd	nd	333	2.13
P55873	GTP-sensing transcriptional pleiotropic repressor CodY OS=Bacillus subtilis (strain 168) GN=codY PE=	1322	0.01049	1335	0.01399	2371	0.01721	2152	0.03222	1854	0.04151	1131	0.06198	668	0.1441	331	0.2721
P39646	50S ribosomal protein L20 OS=Bacillus subtilis (strain 168) GN=rplT PE=1 SV=1	910	0.015	767	0.02997	1020	0.03016	942	0.08363	836	0.2243	761	0.7199	333	1.712	nd	nd
Q06796	Phosphate acetyltransferase OS=Bacillus subtilis (strain 168) GN=pta PE=1 SV=3	1251	0.01394	1157	0.01366	2206	0.01601	1692	0.01805	1334	0.03536	1244	0.05135	864	0.1157	325	0.4006
P39912	50S ribosomal protein L11 OS=Bacillus subtilis (strain 168) GN=rplK PE=1 SV=3	794	0.00902	1043	0.02173	1053	0.06527	500	0.08413	619	0.1591	580	0.3019	429	0.6314	323	0.6098
P35149	Protein AroA(G) OS=Bacillus subtilis (strain 168) GN=aroA PE=1 SV=1	nd	nd	nd	nd	172	0.2922	1455	2.753	1080	3.972	419	4.363	262	3.889	319	2.31
P29726	Stage IV sporulation protein A OS=Bacillus subtilis (strain 168) GN=spoIVA PE=1 SV=1	3004	0.009094	3711	0.007489	3490	0.01192	3643	0.00977	3831	0.004729	3149	0.01557	1775	0.04482	318	0.1837
P08838	Adenylosuccinate synthetase OS=Bacillus subtilis (strain 168) GN=purA PE=3 SV=1	315	0.04283	427	0.09942	606	0.2818	720	0.5555	896	0.4792	553	0.7609	305	1.338	317	1.125
P21468	Phosphoenolpyruvate-protein phosphotransferase OS=Bacillus subtilis (strain 168) GN=ptsI PE=1 SV=3	1458	0.02377	1476	0.02667	1859	0.03294	1856	0.04799	1763	0.05903	1345	0.1173	474	0.28	311	0.6458
P80860	30S ribosomal protein S6 OS=Bacillus subtilis (strain 168) GN=rpsF PE=1 SV=2	937	0.02169	933	0.02284	1234	0.03045	1486	0.03661	1321	0.1066	991	0.3038	239	0.9227	311	1.63
P53001	Glucose-6-phosphate isomerase OS=Bacillus subtilis (strain 168) GN=pgi PE=1 SV=4	1660	0.03734	1494	0.03578	1751	0.03682	2434	0.04812	1786	0.06899	1638	0.1023	841	0.3678	310	0.6817
P40869	Aspartate aminotransferase OS=Bacillus subtilis (strain 168) GN=aspB PE=3 SV=1	552	0.03034	567	0.0284	881	0.0414	636	0.0502	600	0.09004	416	0.3342	235	0.7145	309	0.5724
P46915	Stage V sporulation protein AD OS=Bacillus subtilis (strain 168) GN=spoVAD PE=1 SV=1	2236	0.02347	1953	0.02121	2332	0.01898	2012	0.02816	1283	0.01972	1473	0.02353	1017	0.08768	306	0.2405
P18255	Spore coat protein SA OS=Bacillus subtilis (strain 168) GN=cotSA PE=1 SV=1	2026	0.01096	1990	0.0173	2164	0.02049	2536	0.01321	1712	0.02004	1200	0.0245	905	0.04119	306	0.1841
P80875	Threonine--tRNA ligase 1 OS=Bacillus subtilis (strain 168) GN=thrS PE=2 SV=1	690	0.01873	575	0.03435	822	0.02552	832	0.06804	736	0.1204	252	0.1182	197	1.373	301	0.9235
P80866	General stress protein 16U OS=Bacillus subtilis (strain 168) GN=yceD PE=1 SV=3	171	0.04925	211	0.1212	342	0.1506	448	0.7561	476	1.058	260	2.445	166	4.768	300	0.6708
O34806	Vegetative protein 296 OS=Bacillus subtilis (strain 168) GN=sufC PE=1 SV=3	1532	0.02452	1691	0.02338	1815	0.03219	1501	0.07772	1500	0.1402	889	0.1516	472	0.6608	298	0.8518
P37465	Uncharacterized spore protein YtfJ OS=Bacillus subtilis (strain 168) GN=ytfJ PE=1 SV=1	2039	0.01531	2019	0.01985	2315	0.01438	2828	0.01531	1745	0.01453	1488	0.01906	1378	0.07026	297	0.1053
P37476	Methionine--tRNA ligase OS=Bacillus subtilis (strain 168) GN=metG PE=3 SV=1	1063	0.1159	1141	0.05055	1790	0.05997	1259	0.06605	1476	0.06967	1006	0.1173	426	0.4027	296	0.5792
P51785	ATP-dependent zinc metalloprotease FtsH OS=Bacillus subtilis (strain 168) GN=ftsH PE=1 SV=1	1572	0.02844	1448	0.04148	2156	0.06622	1284	0.07856	1649	0.07578	1292	0.1467	735	0.3736	295	0.3223
P42318	Dihydroxy-acid dehydratase OS=Bacillus subtilis (strain 168) GN=ilvD PE=1 SV=4	291	0.05727	439	0.03625	286	0.1619	480	0.9787	666	1.974	531	4.696	170	3.006	293	2.127
P46898	Uncharacterized protein YxjG OS=Bacillus subtilis (strain 168) GN=yxjG PE=4 SV=3	nd	nd	nd	nd	nd	nd	211	2.303	305	4.753	430	21.49	269	6.157	292	1.429
A3F3H2	50S ribosomal protein L6 OS=Bacillus subtilis (strain 168) GN=rplF PE=1 SV=2	1115	0.02209	1120	0.03159	1130	0.03197	1038	0.1271	522	0.1582	501	0.1791	130	0.4955	290	1.204
P12039	Chorismate synthase OS=Bacillus subtilis GN=aroF PE=3 SV=1	230	0.03452	188	0.01918	273	0.03416	316	0.8893	nd	nd	231	2.654	140	2.798	288	3.082
O34948	Phosphoribosylamine--glycine ligase OS=Bacillus subtilis (strain 168) GN=purD PE=1 SV=1	nd	nd	nd	nd	nd	nd	727	4.315	1122	3.849	701	5.565	212	5.349	286	2.219
O31760	Uncharacterized oxidoreductase YkwC OS=Bacillus subtilis (strain 168) GN=ykwC PE=3 SV=1	435	0.07621	544	0.1152	322	0.1006	531	0.1118	289	0.1341	nd	nd	93	0.5267	284	1.904
P04990	Ribonuclease J2 OS=Bacillus subtilis (strain 168) GN=rnjB PE=1 SV=3	390	0.0211	373	0.01696	404	0.01847	484	0.07058	767	0.1546	236	0.6277	83	0.9463	283	0.5499
P94356	Threonine synthase OS=Bacillus subtilis (strain 168) GN=thrC PE=3 SV=1	nd	nd	nd	nd	nd	nd	178	4.327	572	4.109	nd	nd	231	9.146	281	1.042
P24327	Uncharacterized protein YxkC OS=Bacillus subtilis (strain 168) GN=yxkC PE=1 SV=2	nd	nd	114	0.02419	215	0.01359	131	0.1049	nd	nd	74	0.2857	nd	nd	274	3.684
O32167	Foldase protein PrsA OS=Bacillus subtilis (strain 168) GN=prsA PE=1 SV=1	946	0.01537	945	0.02406	1204	0.04757	1646	0.09235	1015	0.1399	532	0.198	555	0.3328	272	1.445
P54542	Methionine-binding lipoprotein MetQ OS=Bacillus subtilis (strain 168) GN=metQ PE=1 SV=1	616	0.01394	416	0.00964	1106	0.08303	1133	0.4263	853	1.142	273	1.335	304	2.296	272	1.605
P23129	Uncharacterized protein YqjE OS=Bacillus subtilis (strain 168) GN=yqjE PE=3 SV=2	700	0.01878	614	0.02201	720	0.02743	615	0.05739	893	0.1223	765	0.1631	517	0.3928	270	0.9665
O34833	2-oxoglutarate dehydrogenase E1 component OS=Bacillus subtilis (strain 168) GN=odhA PE=3 SV=3	589	0.05422	330	0.07548	276	0.07241	339	0.07394	382	0.09791	185	0.2829	nd	nd	268	1.14
O31662	Uncharacterized protein YceH OS=Bacillus subtilis (strain 168) GN=yceH PE=3 SV=1	nd	nd	nd	nd	nd	nd	nd	nd	nd	nd	nd	nd	114	1.655	266	0.8912
O32038	Methylthioribose-1-phosphate isomerase OS=Bacillus subtilis (strain 168) GN=mtnA PE=1 SV=1	nd	nd	nd	nd	nd	nd	nd	nd	nd	nd	nd	nd	169	4.371	260	3.503
P12047	Aspartate--tRNA(Asp/Asn) ligase OS=Bacillus subtilis (strain 168) GN=aspS PE=3 SV=1	947	0.008054	977	0.07386	943	0.03173	1010	0.1346	804	0.176	749	0.1814	122	0.3869	253	1.266
P32727	Adenylosuccinate lyase OS=Bacillus subtilis (strain 168) GN=purB PE=1 SV=1	651	0.09639	732	0.052	697	0.4205	1513	1.647	1241	1.686	893	3.457	444	4.331	249	1.281
P37810	Transcription termination/antitermination protein NusA OS=Bacillus subtilis (strain 168) GN=nusA PE=	1114	0.02195	818	0.02778	898	0.03588	958	0.05404	930	0.108	946	0.1604	672	0.3324	248	0.648
P54598	ATP synthase gamma chain OS=Bacillus subtilis (strain 168) GN=atpG PE=1 SV=2	393	0.008184	279	0.1202	404	0.0808	322	0.6502	nd	nd	nd	nd	nd	nd	247	0.5757
O34538	Lipoprotein YhcN OS=Bacillus subtilis (strain 168) GN=yhcN PE=1 SV=2	4467	0.008476	2430	0.01223	3179	0.01394	2323	0.01981	1681	0.01484	1507	0.01888	883	0.0853	245	0.1236
P54547	Uncharacterized lipoprotein YcdA OS=Bacillus subtilis (strain 168) GN=ycdA PE=1 SV=1	nd	nd	nd	nd	nd	nd	nd	nd	nd	nd	nd	nd	31	5.048	245	3.265
O05239	Glucose-6-phosphate 1-dehydrogenase OS=Bacillus subtilis (strain 168) GN=zwf PE=1 SV=2	742	0.01961	754	0.03242	868	0.03204	1106	0.04744	776	0.05549	659	0.1336	433	0.2381	242	0.2516
P20429	Probable NADH-dependent butanol dehydrogenase 1 OS=Bacillus subtilis (strain 168) GN=yugJ PE=3 SV=1	2384	0.01973	1839	0.01229	2033	0.01422	1724	0.01821	2040	0.0216	1059	0.0527	675	0.1274	240	0.1697
O34962	DNA-directed RNA polymerase subunit alpha OS=Bacillus subtilis (strain 168) GN=rpoA PE=1 SV=1	1479	0.009081	1625	0.01723	1764	0.03066	1514	0.04981	1443	0.08894	1104	0.1415	605	0.3333	239	0.5741
O05268	Probable NAD-dependent malic enzyme 4 OS=Bacillus subtilis (strain 168) GN=ytsJ PE=3 SV=1	575	0.04346	951	0.03587	832	0.04539	783	0.104	743	0.08285	592	0.1967	434	0.3835	239	1.218
O31501	Ferredoxin--NADP reductase 2 OS=Bacillus subtilis (strain 168) GN=yumC PE=1 SV=2	713	0.0199	937	0.03448	1039	0.03243	1222	0.1275	891	0.207	703	0.4239	254	0.8448	238	2.182
P24072	Swarming motility protein SwrC OS=Bacillus subtilis (strain 168) GN=swrC PE=1 SV=2	269	0.02366	258	0.07837	315	0.08184	357	0.1239	549	0.1973	301	0.2877	19	0.1699	236	1.216
O32210	Chemotaxis protein CheY OS=Bacillus subtilis (strain 168) GN=cheY PE=1 SV=3	nd	nd	nd	nd	nd	nd	nd	nd	nd	nd	nd	nd	nd	nd	235	1.666
P19946	Glyoxal reductase OS=Bacillus subtilis (strain 168) GN=yvgN PE=1 SV=1	1436	0.0456	1239	0.03165	2126	0.0379	1735	0.03054	1254	0.04345	968	0.06938	705	0.3569	233	0.7771
P50866	50S ribosomal protein L15 OS=Bacillus subtilis (strain 168) GN=rplO PE=1 SV=1	207	0.01273	312	0.0328	401	0.01744	479	0.08298	181	0.1777	168	nd	119	1.932	232	2.316
O06997	ATP-dependent Clp protease ATP-binding subunit ClpX OS=Bacillus subtilis (strain 168) GN=clpX PE=2 S	1558	0.01127	1177	0.01798	1845	0.03296	1291	0.08596	1051	0.2167	668	0.3802	283	0.6829	231	1.457
O31649	Uncharacterized FAD-linked oxidoreductase YvdP OS=Bacillus subtilis (strain 168) GN=yvdP PE=1 SV=1	2443	0.02474	1965	0.01988	2807	0.01983	2295	0.01963	1772	0.01488	1573	0.021	736	0.08107	230	0.08831
O32213	Uncharacterized protein YjdH OS=Bacillus subtilis (strain 168) GN=yjdH PE=4 SV=2	1275	0.007845	963	0.007027	1219	0.02521	1567	0.02257	1358	0.01172	1090	0.01666	683	0.0815	nd	nd
P39772	Sulfite reductase [NADPH] hemoprotein beta-component OS=Bacillus subtilis (strain 168) GN=cysI PE=1	nd	nd	nd	nd	nd	nd	nd	nd	nd	nd	nd	nd	nd	nd	228	0.7763
P07343	Asparagine--tRNA ligase OS=Bacillus subtilis (strain 168) GN=asnS PE=3 SV=2	886	0.03407	1257	0.04449	1190	0.07409	982	0.1214	1083	0.1215	697	0.2421	334	0.4852	225	0.7797
O31716	Fumarate hydratase class II OS=Bacillus subtilis (strain 168) GN=fumC PE=3 SV=2	527	0.03329	668	0.0415	802	0.02071	734	0.04965	596	0.04707	500	0.08338	244	0.1941	225	0.8318
P11998	Uncharacterized ABC transporter ATP-binding protein YkpA OS=Bacillus subtilis (strain 168) GN=ykpA P	349	0.06638	493	0.08719	323	0.1879	496	0.264	193	0.3114	nd	nd	45	0.9245	224	0.8834
Q45493	6,7-dimethyl-8-ribityllumazine synthase OS=Bacillus subtilis (strain 168) GN=ribH PE=1 SV=2	283	0.01129	398	0.0271	692	0.04084	602	0.9071	394	0.3272	336	0.8345	154	0.7985	220	1.538
A3F3H1	Ribonuclease J1 OS=Bacillus subtilis (strain 168) GN=rnjA PE=1 SV=1	2093	0.02808	2247	0.0425	2786	0.04624	2347	0.04046	2031	0.07373	1677	0.08914	850	0.1993	218	0.4213
Q01465	3-dehydroquinate synthase OS=Bacillus subtilis GN=aroB PE=3 SV=1	nd	nd	nd	nd	nd	nd	nd	nd	317	1.744	nd	nd	347	3.582	218	1.624
P23715	Rod shape-determining protein MreB OS=Bacillus subtilis (strain 168) GN=mreB PE=3 SV=3	387	0.02432	184	0.05287	525	0.04215	549	0.1213	297	0.1745	402	0.3294	51	0.5914	217	1.764
P54423	N-acetyl-gamma-glutamyl-phosphate reductase OS=Bacillus subtilis (strain 168) GN=argC PE=3 SV=3	nd	nd	nd	nd	nd	nd	nd	nd	nd	nd	nd	nd	nd	nd	215	2.032
P24141	Cell wall-associated protease OS=Bacillus subtilis (strain 168) GN=wprA PE=1 SV=2	nd	nd	nd	nd	nd	nd	nd	nd	nd	nd	nd	nd	nd	nd	215	0.7975
P39773	Oligopeptide-binding protein OppA OS=Bacillus subtilis (strain 168) GN=oppA PE=1 SV=1	3187	0.02398	3098	0.02138	3894	0.06592	4136	0.3095	2673	0.3836	1900	0.5556	781	0.6478	212	0.8407
P07789	2,3-bisphosphoglycerate-independent phosphoglycerate mutase OS=Bacillus subtilis (strain 168) GN=gpm	1155	0.03729	792	0.0314	1177	0.0377	1525	0.07655	1116	0.09911	984	0.1195	440	0.4252	211	0.8474
P45740	Spore coat protein B OS=Bacillus subtilis (strain 168) GN=cotB PE=4 SV=2	4282	0.01375	3896	0.01541	4487	0.01708	4562	0.0233	2906	0.01186	2401	0.0178	1077	0.06294	207	0.1343
P80858	Phosphomethylpyrimidine synthase OS=Bacillus subtilis (strain 168) GN=thiC PE=1 SV=3	nd	nd	nd	nd	nd	nd	nd	nd	nd	nd	nd	nd	40	3.84	207	1.491
P42921	3-isopropylmalate dehydratase large subunit OS=Bacillus subtilis (strain 168) GN=leuC PE=1 SV=1	nd	nd	nd	nd	nd	nd	nd	nd	nd	nd	nd	nd	nd	nd	206	4.023
P36843	50S ribosomal protein L4 OS=Bacillus subtilis (strain 168) GN=rplD PE=1 SV=1	645	0.01746	387	0.008892	738	0.009592	656	0.09148	231	0.224	294	0.7594	171	1.994	205	1.7
O30509	Arginine biosynthesis bifunctional protein ArgJ OS=Bacillus subtilis (strain 168) GN=argJ PE=3 SV=2	nd	nd	nd	nd	nd	nd	nd	nd	nd	nd	nd	nd	nd	nd	204	2.535
O31669	Aspartyl/glutamyl-tRNA(Asn/Gln) amidotransferase subunit B OS=Bacillus subtilis (strain 168) GN=gatB	1453	0.0416	899	0.02702	1520	0.03224	1396	0.0681	895	0.09443	689	0.1759	358	0.3146	203	1.127
P12873	Acireductone dioxygenase OS=Bacillus subtilis (strain 168) GN=mtnD PE=3 SV=1	nd	nd	nd	nd	nd	nd	nd	nd	308	3.745	221	3.634	79	4.817	203	2.29
O31620	50S ribosomal protein L29 OS=Bacillus subtilis (strain 168) GN=rpmC PE=1 SV=1	613	0.01607	425	0.01002	474	0.0118	464	0.06444	410	0.2165	190	0.7755	168	1.619	202	1.974
P12046	Hydroxymethylpyrimidine/phosphomethylpyrimidine kinase OS=Bacillus subtilis (strain 168) GN=thiD PE=	nd	nd	nd	nd	nd	nd	nd	nd	nd	nd	nd	nd	86	2.911	200	1.65
P80879	Phosphoribosylaminoimidazole-succinocarboxamide synthase OS=Bacillus subtilis (strain 168) GN=purC P	nd	nd	nd	nd	524	0.9403	670	3.948	541	4.845	nd	nd	302	3.899	200	1.646
O32162	General stress protein 20U OS=Bacillus subtilis (strain 168) GN=dps PE=1 SV=3	1026	0.03415	841	0.01632	1435	0.02338	1304	0.03059	1219	0.05287	1085	0.06622	342	0.2008	199	1.136
P25995	FeS cluster assembly protein SufB OS=Bacillus subtilis (strain 168) GN=sufB PE=3 SV=1	934	0.1275	1266	0.05889	1341	0.1113	1039	0.4433	607	0.5182	278	1.434	126	2.596	197	3.306
P21471	Dihydroorotase OS=Bacillus subtilis (strain 168) GN=pyrC PE=3 SV=2	nd	nd	nd	nd	166	1.43	141	3.034	109	3.088	nd	nd	103	1.673	197	2.794
O31618	30S ribosomal protein S10 OS=Bacillus subtilis (strain 168) GN=rpsJ PE=1 SV=4	241	0.01242	269	0.01558	457	0.03042	357	0.08623	554	0.2104	289	0.3663	90	0.2331	195	0.5459
Q04796	Thiazole synthase OS=Bacillus subtilis (strain 168) GN=thiG PE=1 SV=1^Atr|A0A0A1HAX8	nd	nd	nd	nd	nd	nd	nd	nd	nd	nd	nd	nd	nd	nd	194	0.7486
O07600	4-hydroxy-tetrahydrodipicolinate synthase OS=Bacillus subtilis (strain 168) GN=dapA PE=1 SV=1	1133	0.04004	1244	0.04254	1564	0.047	1599	0.1601	1034	0.2544	639	0.3862	202	0.8017	193	1.252
P26900	3-oxoacyl-[acyl-carrier-protein] synthase 3 protein 2 OS=Bacillus subtilis (strain 168) GN=fabHB	119	0.04592	nd	nd	nd	nd	nd	nd	nd	nd	nd	nd	nd	nd	193	0.5868
O31605	L-asparaginase 1 OS=Bacillus subtilis (strain 168) GN=ansA PE=2 SV=1	nd	nd	nd	nd	237	0.1797	410	0.5867	139	1.348	nd	nd	47	1.262	192	1.538
P54484	Oligoendopeptidase F homolog OS=Bacillus subtilis (strain 168) GN=yjbG PE=3 SV=2	2297	0.04307	1966	0.03001	2487	0.03534	2058	0.05073	1584	0.05623	1108	0.08591	535	0.1603	190	0.5884
P26899	Cell wall-binding protein YqgA OS=Bacillus subtilis (strain 168) GN=yqgA PE=1 SV=2	nd	nd	nd	nd	nd	nd	nd	nd	nd	nd	nd	nd	nd	nd	190	3.572
P20691	Aspartate ammonia-lyase OS=Bacillus subtilis (strain 168) GN=ansB PE=3 SV=2	nd	nd	nd	nd	nd	nd	275	0.5273	508	0.5996	nd	nd	208	2.735	189	1.645
O32165	3-phosphoshikimate 1-carboxyvinyltransferase OS=Bacillus subtilis (strain 168) GN=aroA PE=3 SV=1	167	0.02513	110	0.06391	210	0.03217	186	0.1865	122	0.4257	176	0.5341	nd	nd	189	1.421
P46336	FeS cluster assembly protein SufD OS=Bacillus subtilis (strain 168) GN=sufD PE=3 SV=1	878	0.05675	653	0.05628	1393	0.06759	1017	0.08908	1144	0.1201	1022	0.2243	239	0.6382	186	0.9825
O31663	Protein IolS OS=Bacillus subtilis (strain 168) GN=iolS PE=1 SV=1	623	0.04645	602	0.01923	745	0.05094	678	0.06357	551	0.08841	464	0.1293	298	0.4085	186	1.126
Q08788	Methylthioribose kinase OS=Bacillus subtilis (strain 168) GN=mtnK PE=1 SV=2	nd	nd	nd	nd	nd	nd	nd	nd	nd	nd	nd	nd	nd	nd	185	3.64
P54616	Surfactin synthase thioesterase subunit OS=Bacillus subtilis (strain 168) GN=srfAD PE=1 SV=3	nd	nd	nd	nd	nd	nd	nd	nd	nd	nd	nd	nd	nd	nd	185	1.328
P37477	Enoyl-[acyl-carrier-protein] reductase [NADH] FabI OS=Bacillus subtilis (strain 168) GN=fabI PE=1 SV	684	0.02272	467	0.01949	654	0.02524	829	0.05177	653	0.06118	335	0.1836	40	1.04	183	0.6267
P20277	Lysine--tRNA ligase OS=Bacillus subtilis (strain 168) GN=lysS PE=3 SV=1	582	0.08198	749	0.04853	638	0.07738	695	0.1408	812	0.2469	513	0.4813	178	0.8171	183	0.7301
P54941	50S ribosomal protein L17 OS=Bacillus subtilis (strain 168) GN=rplQ PE=1 SV=2	420	0.03319	602	0.02198	789	0.04914	700	0.1579	646	0.2575	347	0.5953	163	1.003	182	0.854
P00497	Iron(3+)-hydroxamate-binding protein YxeB OS=Bacillus subtilis (strain 168) GN=yxeB PE=1 SV=2	113	nd	nd	nd	nd	nd	nd	nd	nd	nd	nd	nd	nd	nd	182	4.079
P39215	Amidophosphoribosyltransferase OS=Bacillus subtilis (strain 168) GN=purF PE=1 SV=2	nd	nd	nd	nd	nd	nd	482	6.288	337	1.297	nd	nd	83	3.42	180	0.8499
P54457	Methyl-accepting chemotaxis protein McpB OS=Bacillus subtilis (strain 168) GN=mcpB PE=1 SV=2	nd	nd	nd	nd	nd	nd	nd	nd	nd	nd	nd	nd	nd	nd	180	1.599
O32264	Ribosomal silencing factor RsfS OS=Bacillus subtilis (strain 168) GN=rsfS PE=3 SV=1	nd	nd	306	0.04689	316	0.08556	nd	nd	nd	nd	nd	nd	nd	nd	nd	nd
P37252	Probable 2-ketogluconate reductase OS=Bacillus subtilis (strain 168) GN=yvcT PE=3 SV=1	nd	nd	118	0.03176	nd	nd	281	0.1028	362	0.1916	226	0.2639	83	0.3928	179	0.7825
P37945	Acetolactate synthase small subunit OS=Bacillus subtilis (strain 168) GN=ilvH PE=3 SV=3	nd	nd	nd	nd	nd	nd	nd	nd	nd	nd	170	12.71	127	7.958	179	0.2446
P16971	Lon protease 1 OS=Bacillus subtilis (strain 168) GN=lon1 PE=1 SV=1	558	0.01637	655	0.0391	1092	0.0143	1186	0.03807	1168	0.03757	607	0.0545	268	0.5652	178	0.2027
P96619	Protein RecA OS=Bacillus subtilis (strain 168) GN=recA PE=1 SV=2	nd	nd	nd	nd	nd	nd	235	1.501	232	1.024	nd	nd	62	1.381	178	1.301
P39596	Sporulation protein YdcC OS=Bacillus subtilis (strain 168) GN=ydcC PE=2 SV=2	1247	0.02223	1310	0.02062	1698	0.02086	1983	0.01708	1388	0.02522	1261	0.04532	576	0.1028	nd	nd
O07622	Probable iron uptake system component EfeM OS=Bacillus subtilis (strain 168) GN=efeM PE=1 SV=1	nd	nd	nd	nd	nd	nd	nd	nd	nd	nd	nd	nd	66	3.048	177	3.147
O34526	Putative Rieske 2Fe-2S iron-sulfur protein YhfW OS=Bacillus subtilis (strain 168) GN=yhfW PE=3 SV=1	1114	0.02047	1207	0.02227	1688	0.04899	1384	0.0263	1083	0.02914	932	0.03658	432	0.07049	176	0.3078
P37531	Alanine--tRNA ligase OS=Bacillus subtilis (strain 168) GN=alaS PE=3 SV=1	911	0.08556	816	0.03879	848	0.02844	938	0.05969	902	0.1043	519	0.1182	272	0.5336	175	0.7341
P42085	Spore germination protein YaaH OS=Bacillus subtilis (strain 168) GN=yaaH PE=2 SV=1	3196	0.006772	2979	0.01214	3329	0.01715	2524	0.0237	1349	0.03199	1375	0.03805	985	0.1497	174	0.1874
P21466	Xanthine phosphoribosyltransferase OS=Bacillus subtilis (strain 168) GN=xpt PE=1 SV=1	nd	nd	nd	nd	nd	nd	614	2.728	489	4.563	nd	nd	107	2.017	174	0.5388
P39738	30S ribosomal protein S4 OS=Bacillus subtilis (strain 168) GN=rpsD PE=1 SV=3	1177	0.02429	807	0.01534	1248	0.04109	913	0.06395	657	0.1292	522	0.2019	195	0.4974	173	0.9542
P54519	Flagellar hook-associated protein 2 OS=Bacillus subtilis (strain 168) GN=fliD PE=3 SV=2	nd	nd	nd	nd	nd	nd	nd	nd	nd	nd	nd	nd	nd	nd	173	2.839
P80865	Uncharacterized protein YqhY OS=Bacillus subtilis (strain 168) GN=yqhY PE=3 SV=2	nd	nd	nd	nd	339	0.07965	371	0.05086	nd	nd	nd	nd	201	0.6591	172	2.983
P40746	Succinate--CoA ligase [ADP-forming] subunit alpha OS=Bacillus subtilis (strain 168) GN=sucD PE=1 SV=	nd	nd	237	0.06422	130	0.03976	352	0.1247	nd	nd	59	0.1353	nd	nd	172	2.592
P39142	Protein-glutamine gamma-glutamyltransferase OS=Bacillus subtilis (strain 168) GN=tgl PE=1 SV=2	1436	0.02095	1248	0.02651	1645	0.0281	1713	0.03095	1840	0.02808	981	0.05082	521	0.04894	nd	nd
O32214	Pyrimidine-nucleoside phosphorylase OS=Bacillus subtilis (strain 168) GN=pdp PE=1 SV=2	799	0.04959	554	0.0102	659	0.0325	933	0.02534	512	0.04834	626	0.08209	288	0.3663	171	0.5462
P38422	Sulfite reductase [NADPH] flavoprotein alpha-component OS=Bacillus subtilis (strain 168) GN=cysJ PE=	nd	nd	nd	nd	321	0.06905	318	0.3681	299	0.4865	336	0.4765	85	1.65	171	0.7146
P42924	D-alanyl-D-alanine carboxypeptidase DacF OS=Bacillus subtilis (strain 168) GN=dacF PE=2 SV=2	1399	0.02838	1486	0.02308	1698	0.03062	1648	0.02343	1447	0.03096	1070	0.04103	346	0.1117	170	0.2239
O31766	50S ribosomal protein L23 OS=Bacillus subtilis (strain 168) GN=rplW PE=1 SV=2	282	0.02774	270	0.0341	309	0.01872	359	0.1	228	0.277	153	0.4945	69	1.288	170	0.6751
P42060	Uncharacterized zinc protease YmfH OS=Bacillus subtilis (strain 168) GN=ymfH PE=3 SV=2	1944	0.02488	1724	0.05908	1920	0.04523	1656	0.04559	1915	0.04922	1432	0.06339	811	0.4173	169	0.2605
O31764	50S ribosomal protein L22 OS=Bacillus subtilis (strain 168) GN=rplV PE=1 SV=1	628	0.00502	690	0.004851	1174	0.01025	923	0.06229	432	0.1644	411	0.3545	145	1.038	169	1.405
P81101	Probable inactive metalloprotease YmfF OS=Bacillus subtilis (strain 168) GN=ymfF PE=3 SV=2	1646	0.03373	1429	0.03576	1753	0.02776	1950	0.0329	1324	0.044	983	0.06454	579	0.413	167	0.6254
P71012	Ribosome-recycling factor OS=Bacillus subtilis (strain 168) GN=frr PE=1 SV=2	855	0.02557	873	0.03411	795	0.03272	777	0.1029	542	0.1385	220	0.2857	354	0.4821	166	0.7211
P94377	PTS system fructose-specific EIIABC component OS=Bacillus subtilis (strain 168) GN=fruA PE=1 SV=2	536	0.02003	435	0.02454	690	0.03353	823	0.02849	596	0.06187	523	0.1427	241	0.3791	165	0.9997
P55179	Catalase X OS=Bacillus subtilis (strain 168) GN=katX PE=3 SV=1	2155	0.01797	2459	0.01441	2664	0.01619	2438	0.01731	2535	0.02443	1762	0.02959	888	0.0798	164	0.1729
P18186	Peptidase T OS=Bacillus subtilis (strain 168) GN=pepT PE=3 SV=1	647	0.01317	538	0.05553	557	0.03352	818	0.03553	768	0.05355	579	0.09325	385	0.2513	164	0.7852
Q45065	Ornithine carbamoyltransferase OS=Bacillus subtilis (strain 168) GN=argF PE=1 SV=1	nd	nd	nd	nd	nd	nd	nd	nd	nd	nd	nd	nd	nd	nd	164	3.929
P21477	Uncharacterized protein YneT OS=Bacillus subtilis (strain 168) GN=yneT PE=4 SV=1	581	0.02514	417	0.03061	693	0.04199	663	0.09444	651	0.1179	479	0.1378	235	0.1355	163	0.4216
P80862	30S ribosomal protein S20 OS=Bacillus subtilis (strain 168) GN=rpsT PE=1 SV=4	478	0.007154	302	0.007947	439	0.03683	259	0.1407	242	0.2493	168	0.5906	116	1.212	163	2.159
P42199	Phosphoserine aminotransferase OS=Bacillus subtilis (strain 168) GN=serC PE=1 SV=2	113	nd	98	nd	364	0.2573	428	0.5888	120	2.731	nd	nd	69	2.672	163	2.151
O32047	L-cystine-binding protein TcyA OS=Bacillus subtilis (strain 168) GN=tcyA PE=1 SV=3	1030	0.01934	996	0.03592	1240	0.02716	1166	0.03201	987	0.04483	736	0.05944	366	0.1321	161	0.7618
P80864	Protein translocase subunit SecDF OS=Bacillus subtilis (strain 168) GN=secDF PE=1 SV=2	658	0.01961	635	0.03181	645	0.03485	675	0.05443	441	0.08014	465	nd	320	0.3767	161	1.036
P08874	Probable thiol peroxidase OS=Bacillus subtilis (strain 168) GN=tpx PE=1 SV=3	490	0.02298	885	0.02058	608	0.04327	784	0.0809	714	0.09457	400	0.1705	416	0.2375	161	0.4404
O07542	Transition state regulatory protein AbrB OS=Bacillus subtilis (strain 168) GN=abrB PE=1 SV=1	160	nd	nd	nd	591	1.211	654	2.935	548	2.029	381	2.39	151	2.707	160	3.625
P80244	UPF0342 protein YheA OS=Bacillus subtilis (strain 168) GN=yheA PE=1 SV=1	350	0.03596	295	0.03139	341	0.06473	517	0.07503	230	0.1498	133	0.321	47	0.8474	158	1.918
P15874	ATP-dependent Clp protease proteolytic subunit OS=Bacillus subtilis (strain 168) GN=clpP PE=1 SV=3	966	0.02281	867	0.02266	1185	0.04356	1250	0.03823	687	0.05275	583	0.08569	422	0.275	157	0.6271
P68729	Protein GrpE OS=Bacillus subtilis (strain 168) GN=grpE PE=1 SV=3	408	0.03599	367	0.06281	384	0.0431	287	0.2526	270	0.09569	158	0.1722	53	0.2232	157	0.9946
O07608	Acetylglutamate kinase OS=Bacillus subtilis (strain 168) GN=argB PE=3 SV=1	nd	nd	nd	nd	nd	nd	nd	nd	nd	nd	nd	nd	nd	nd	157	3.181
O34384	Lipoate-protein ligase LplJ OS=Bacillus subtilis (strain 168) GN=lplJ PE=1 SV=1	546	0.06166	523	0.05977	593	0.06763	448	0.08014	nd	nd	208	0.07364	158	0.2927	156	1.22
P39120	Uncharacterized protein YceE OS=Bacillus subtilis (strain 168) GN=yceE PE=3 SV=1	nd	nd	nd	nd	nd	nd	nd	nd	nd	nd	nd	nd	151	0.6097	156	0.6499
O32157	Citrate synthase 2 OS=Bacillus subtilis (strain 168) GN=citZ PE=1 SV=2	284	0.1022	nd	nd	299	0.05602	208	0.2821	248	0.2296	nd	nd	46	0.6358	155	0.7662
P22250	Fructosamine deglycase FrlB OS=Bacillus subtilis (strain 168) GN=frlB PE=1 SV=1	nd	nd	nd	nd	nd	nd	nd	nd	nd	nd	nd	nd	nd	nd	155	0.5372
O32076	Glutamate--tRNA ligase OS=Bacillus subtilis (strain 168) GN=gltX PE=3 SV=1	894	0.04371	1058	0.05331	1284	0.03157	857	0.07471	832	0.1216	484	0.2442	221	0.4555	154	1.983
O32174	Uncharacterized protein YuaG OS=Bacillus subtilis (strain 168) GN=yuaG PE=4 SV=1	767	0.04015	910	0.02669	1008	0.03557	882	0.08858	1029	0.09419	828	0.1597	431	0.488	154	0.7423
P35163	Glycine cleavage system H protein OS=Bacillus subtilis (strain 168) GN=gcvH PE=1 SV=1	587	0.01971	412	0.01494	395	0.03957	427	0.06996	493	0.1266	nd	nd	193	0.4631	nd	nd
O06996	Transcriptional regulatory protein ResD OS=Bacillus subtilis (strain 168) GN=resD PE=3 SV=2	nd	nd	nd	nd	132	0.1314	nd	nd	195	0.2173	nd	nd	132	0.384	nd	nd
P36430	Putative sporulation hydrolase CotR OS=Bacillus subtilis (strain 168) GN=cotR PE=2 SV=1	2741	0.01265	1665	0.02046	2783	0.01559	2301	0.01492	1674	0.0218	1760	0.03412	958	0.02964	151	0.1973
O31796	Leucine--tRNA ligase OS=Bacillus subtilis (strain 168) GN=leuS PE=3 SV=3	1149	0.0575	1306	0.05694	1493	0.065	1579	0.09846	698	0.1192	823	0.2397	281	0.4442	151	1.524
P54381	RNA-binding protein Hfq OS=Bacillus subtilis (strain 168) GN=hfq PE=1 SV=1	682	0.0199	604	0.02755	636	0.03454	779	0.03028	678	0.05656	555	0.06993	292	0.1274	nd	nd
P04948	Glycine--tRNA ligase beta subunit OS=Bacillus subtilis (strain 168) GN=glyS PE=3 SV=2	597	0.05369	518	0.1406	468	0.03116	646	0.1314	699	0.231	458	0.5133	294	1.05	151	1.075
P14193	Homoserine kinase OS=Bacillus subtilis (strain 168) GN=thrB PE=3 SV=2	nd	nd	nd	nd	nd	nd	nd	nd	nd	nd	nd	nd	nd	nd	150	2.212
P46914	Ribose-phosphate pyrophosphokinase OS=Bacillus subtilis (strain 168) GN=prs PE=1 SV=1	372	0.05701	418	0.02973	636	0.0733	402	0.1571	287	0.194	308	0.3658	166	0.5084	147	1.367
P40397	Spore coat protein S OS=Bacillus subtilis (strain 168) GN=cotS PE=1 SV=1	3071	0.02755	3259	0.02574	3973	0.03087	3670	0.0259	2925	0.01688	1936	0.02698	761	0.07291	146	0.2399
P13800	Uncharacterized oxidoreductase YhxC OS=Bacillus subtilis (strain 168) GN=yhxC PE=3 SV=2	1171	0.01255	1188	0.008778	1132	0.01233	1270	0.008932	840	0.02718	668	0.06554	322	0.03263	144	0.05853
P39576	Transcriptional regulatory protein DegU OS=Bacillus subtilis (strain 168) GN=degU PE=1 SV=2	nd	nd	nd	nd	nd	nd	nd	nd	nd	nd	nd	nd	nd	nd	144	1.541
A3F3G4	Branched-chain-amino-acid aminotransferase 2 OS=Bacillus subtilis (strain 168) GN=ilvK PE=1 SV=5	nd	nd	nd	nd	nd	nd	nd	nd	231	2.6	nd	nd	102	3.155	143	0.8939
P37464	Tryptophan synthase alpha chain OS=Bacillus subtilis GN=trpA PE=3 SV=1	nd	nd	nd	nd	nd	nd	nd	nd	431	6.297	nd	nd	56	5.131	141	1.145
P71021	Serine--tRNA ligase OS=Bacillus subtilis (strain 168) GN=serS PE=3 SV=1	288	0.002378	414	0.01034	459	0.02261	459	0.05728	316	0.1498	267	0.1339	198	0.339	140	0.5718
P40767	Septum site-determining protein DivIVA OS=Bacillus subtilis (strain 168) GN=divIVA PE=1 SV=1	nd	nd	nd	nd	nd	nd	nd	nd	nd	nd	nd	nd	116	2.077	140	2.279
P45743	Peptidoglycan DL-endopeptidase CwlO OS=Bacillus subtilis (strain 168) GN=cwlO PE=1 SV=2	nd	nd	nd	nd	nd	nd	nd	nd	nd	nd	nd	nd	nd	nd	140	1.681
O05267	Isochorismatase OS=Bacillus subtilis (strain 168) GN=dhbB PE=1 SV=1	nd	nd	nd	nd	nd	nd	nd	nd	nd	nd	nd	nd	nd	nd	140	1.899
O34727	NADH dehydrogenase-like protein YumB OS=Bacillus subtilis (strain 168) GN=yumB PE=3 SV=1	1319	0.03245	1538	0.02042	1381	0.02797	1994	0.03388	1529	0.02015	907	0.03207	540	0.09061	139	0.1836
P17865	Imidazole glycerol phosphate synthase subunit HisF OS=Bacillus subtilis (strain 168) GN=hisF PE=3 SV	nd	nd	nd	nd	nd	nd	nd	nd	nd	nd	nd	nd	75	1.896	139	3.485
O31666	Cell division protein FtsZ OS=Bacillus subtilis (strain 168) GN=ftsZ PE=1 SV=3	nd	nd	nd	nd	nd	nd	nd	nd	255	3.243	nd	nd	164	1.386	139	0.8148
P40871	2,3-diketo-5-methylthiopentyl-1-phosphate enolase OS=Bacillus subtilis (strain 168) GN=mtnW PE=1 SV=	nd	nd	nd	nd	nd	nd	nd	nd	nd	nd	nd	nd	nd	nd	138	11.39
P70974	2,3-dihydroxybenzoate-AMP ligase OS=Bacillus subtilis (strain 168) GN=dhbE PE=1 SV=2	nd	nd	nd	nd	nd	nd	13	nd	nd	nd	nd	nd	nd	nd	138	0.7627
O31774	50S ribosomal protein L13 OS=Bacillus subtilis (strain 168) GN=rplM PE=1 SV=2	1164	0.01973	1136	0.02914	1344	0.06426	1409	0.1367	796	0.2488	491	0.6276	97	1.566	137	1.887
P54419	Ribonuclease Y OS=Bacillus subtilis (strain 168) GN=rny PE=1 SV=1	nd	nd	nd	nd	nd	nd	293	0.2098	292	0.1534	278	1.324	131	0.4913	136	0.4944
P17922	S-adenosylmethionine synthase OS=Bacillus subtilis (strain 168) GN=metK PE=3 SV=2	924	0.05586	957	0.04513	1116	0.07724	1049	0.08456	886	0.1393	605	0.2294	124	0.6814	135	1.411
O34431	Phenylalanine--tRNA ligase beta subunit OS=Bacillus subtilis (strain 168) GN=pheT PE=3 SV=2	684	0.009542	855	0.02368	1048	0.0426	804	0.07906	662	0.1653	452	0.3806	135	1.008	134	1.526
O34600	Calcium-transporting ATPase OS=Bacillus subtilis (strain 168) GN=yloB PE=1 SV=1	2341	0.02798	1733	0.03225	2558	0.03557	2707	0.03896	2600	0.05409	1322	0.04742	867	0.2222	133	0.7686
O34824	Bifunctional oligoribonuclease and PAP phosphatase NrnA OS=Bacillus subtilis (strain 168) GN=nrnA PE	204	0.1126	131	0.03315	368	0.1027	372	0.07549	302	0.192	nd	nd	70	0.8196	133	0.2965
P39751	Phosphoglucosamine mutase OS=Bacillus subtilis (strain 168) GN=glmM PE=1 SV=1	558	0.0556	520	0.04723	875	0.05911	797	0.08228	805	0.069	413	0.1075	139	0.4131	132	0.9881
P53555	MreB-like protein OS=Bacillus subtilis (strain 168) GN=mbl PE=3 SV=1	nd	nd	nd	nd	nd	nd	nd	nd	nd	nd	nd	nd	nd	nd	132	2.786
P81102	L-Lysine--8-amino-7-oxononanoate transaminase OS=Bacillus subtilis (strain 168) GN=bioK PE=1 SV=1	nd	nd	nd	nd	nd	nd	nd	nd	nd	nd	nd	nd	nd	nd	132	3.978
P04831	Putative NAD(P)H nitroreductase YodC OS=Bacillus subtilis (strain 168) GN=yodC PE=1 SV=3	nd	nd	nd	nd	nd	nd	nd	nd	230	0.2207	281	0.2462	246	0.4191	131	1.432
P34957	Small, acid-soluble spore protein A OS=Bacillus subtilis (strain 168) GN=sspA PE=3 SV=1	51234	0.000973	30967	0.004585	13401	0.02446	3731	0.01412	2738	0.01661	2334	0.02272	681	0.03873	nd	nd
C0SP85	Quinol oxidase subunit 2 OS=Bacillus subtilis (strain 168) GN=qoxA PE=3 SV=4	1056	0.05591	1084	0.05531	961	0.06802	1052	0.06942	664	0.1199	nd	nd	158	0.3929	130	1.257
P25993	Protein YukE OS=Bacillus subtilis (strain 168) GN=yukE PE=1 SV=1	nd	nd	nd	nd	nd	nd	nd	nd	nd	nd	nd	nd	nd	nd	130	1.066
P05652	Carbamoyl-phosphate synthase pyrimidine-specific small chain OS=Bacillus subtilis (strain 168) GN=py	nd	nd	nd	nd	156	0.9202	70	0.9629	nd	nd	nd	nd	57	2.523	130	3.797
Q45477	DNA gyrase subunit B OS=Bacillus subtilis (strain 168) GN=gyrB PE=3 SV=1	456	0.0845	nd	nd	445	0.08263	231	0.4071	368	0.3362	nd	nd	nd	nd	129	1.012
P54536	Isoleucine--tRNA ligase OS=Bacillus subtilis (strain 168) GN=ileS PE=3 SV=3	374	0.01367	522	0.02181	521	0.03568	880	0.1171	572	0.3789	257	0.5305	109	1.886	129	2.172
P16304	Arginine transport system permease protein ArtQ OS=Bacillus subtilis (strain 168) GN=artQ PE=1 SV=1	184	0.01685	261	0.008304	196	0.02196	159	0.05741	180	0.1074	73	0.04394	nd	nd	129	0.999
P37105	Adenylate kinase OS=Bacillus subtilis (strain 168) GN=adk PE=1 SV=2	274	0.1171	165	0.1316	337	0.06884	259	0.1161	258	0.2618	230	0.4449	53	0.5745	127	0.4161
Q05873	Signal recognition particle protein OS=Bacillus subtilis (strain 168) GN=ffh PE=1 SV=1	248	0.05077	219	0.02437	nd	nd	nd	nd	nd	nd	nd	nd	nd	nd	127	2.642
P54382	Valine--tRNA ligase OS=Bacillus subtilis (strain 168) GN=valS PE=1 SV=3	748	0.02253	763	0.07129	1124	0.0315	1090	0.1868	652	0.2496	593	0.2717	323	0.502	126	0.5294
P35137	Bifunctional protein FolD OS=Bacillus subtilis (strain 168) GN=folD PE=3 SV=1	256	0.02378	339	0.06899	474	0.04164	455	0.2463	335	0.3974	364	0.5925	131	0.8305	126	2.373
P46343	Peptidyl-prolyl cis-trans isomerase B OS=Bacillus subtilis (strain 168) GN=ppiB PE=1 SV=1	515	0.03904	563	0.05574	873	0.0322	697	0.07934	633	0.09487	545	0.1557	216	0.3485	125	0.4747
P94446	PhoH-like protein OS=Bacillus subtilis (strain 168) GN=phoH PE=3 SV=3	nd	nd	352	0.1931	370	0.1474	397	0.1241	369	0.1243	399	0.1631	122	0.1739	125	0.1258
O34529	Sporulation cortex protein CoxA OS=Bacillus subtilis (strain 168) GN=coxA PE=2 SV=4	1275	0.01407	794	0.02104	758	0.02494	775	0.02134	523	0.02295	485	0.02672	142	0.2021	124	0.1163
O07605	ATP-dependent 6-phosphofructokinase OS=Bacillus subtilis (strain 168) GN=pfkA PE=1 SV=1	424	0.04058	505	0.05547	584	0.04486	612	0.06285	236	0.1209	335	0.2001	111	0.2342	124	0.3285
O31755	Proton/sodium-glutamate symport protein OS=Bacillus subtilis (strain 168) GN=gltT PE=3 SV=1	nd	nd	nd	nd	nd	nd	nd	nd	145	2.183	nd	nd	88	0.635	124	2.081
O34459	Proline--tRNA ligase OS=Bacillus subtilis (strain 168) GN=proS PE=3 SV=1	944	0.03792	685	0.02725	1055	0.0309	941	0.04788	702	0.1245	530	0.2336	173	0.3784	123	0.2729
P20166	ATP phosphoribosyltransferase regulatory subunit OS=Bacillus subtilis (strain 168) GN=hisZ PE=3 SV=1	nd	nd	nd	nd	nd	nd	nd	nd	nd	nd	117	2.788	138	2.164	123	1.025
P39610	PTS system glucose-specific EIICBA component OS=Bacillus subtilis (strain 168) GN=ptsG PE=1 SV=2	771	0.03108	717	0.04883	713	0.04036	772	0.03992	501	0.04118	329	0.1096	253	0.13	122	0.6338
P28366	Pyridoxine kinase OS=Bacillus subtilis (strain 168) GN=pdxK PE=1 SV=1	504	0.04611	452	0.07205	438	0.07266	565	0.3274	635	0.5366	336	0.5387	189	1.614	122	2.061
P40778	Protein translocase subunit SecA OS=Bacillus subtilis (strain 168) GN=secA PE=1 SV=1	351	0.06164	395	0.04886	nd	nd	336	0.05232	381	0.151	300	0.09426	133	0.6625	122	2.004
P29072	UDP-N-acetylmuramate--L-alanine ligase OS=Bacillus subtilis (strain 168) GN=murC PE=3 SV=2	283	0.1062	363	0.07364	nd	nd	nd	nd	199	0.2722	nd	nd	101	0.3583	122	0.4653
Q45538	Chemotaxis protein CheA OS=Bacillus subtilis (strain 168) GN=cheA PE=1 SV=2	nd	nd	nd	nd	nd	nd	nd	nd	nd	nd	nd	nd	nd	nd	121	0.5933
P14577	Protein CotJC OS=Bacillus subtilis (strain 168) GN=cotJC PE=3 SV=1	1527	0.01843	1242	0.0233	2076	0.01836	1379	0.02082	1570	0.02328	919	0.04348	599	0.1084	nd	nd
O34499	50S ribosomal protein L16 OS=Bacillus subtilis (strain 168) GN=rplP PE=1 SV=2	377	0.01481	450	0.007661	567	0.01604	551	0.07155	342	nd	390	nd	156	1.822	nd	nd
P05654	6-phosphogluconolactonase OS=Bacillus subtilis (strain 168) GN=pgl PE=1 SV=1	580	0.05783	439	0.05498	661	0.05791	364	0.1062	345	0.08837	321	0.1754	124	0.2614	116	0.755
P08750	Aspartate carbamoyltransferase OS=Bacillus subtilis (strain 168) GN=pyrB PE=1 SV=2	nd	nd	nd	nd	230	0.09349	nd	nd	nd	nd	nd	nd	nd	nd	115	1.055
O06746	D-alanyl-D-alanine carboxypeptidase DacA OS=Bacillus subtilis (strain 168) GN=dacA PE=1 SV=3	349	0.0496	nd	nd	455	0.0667	503	0.08516	nd	nd	nd	nd	nd	nd	114	4.458
A3F3G5	UPF0234 protein yitk OS=Bacillus subtilis (strain 168) GN=yitK PE=3 SV=1	318	0.03207	335	0.04261	349	0.03024	295	0.08935	247	0.08369	226	0.06358	nd	nd	nd	nd
Q45537	Tryptophan synthase beta chain OS=Bacillus subtilis GN=trpB PE=3 SV=1	nd	nd	nd	nd	nd	nd	nd	nd	295	4.161	nd	nd	106	4.285	114	5.237
O34588	Protein CotJB OS=Bacillus subtilis (strain 168) GN=cotJB PE=4 SV=2	534	0.005151	447	0.01654	758	0.004276	656	0.003348	507	0.03351	266	0.08037	nd	nd	113	0.7738
Q04795	Uncharacterized protein YkuJ OS=Bacillus subtilis (strain 168) GN=ykuJ PE=1 SV=1	428	0.03407	522	0.04174	389	0.03296	628	0.0438	657	0.05052	481	0.1708	nd	nd	113	0.4621
P07790	Aspartokinase 1 OS=Bacillus subtilis (strain 168) GN=dapG PE=3 SV=3	nd	nd	nd	nd	nd	nd	nd	nd	nd	nd	125	0.4525	nd	nd	113	3.792
P14194	Spore coat protein C OS=Bacillus subtilis (strain 168) GN=cotC PE=1 SV=1	1881	0.007959	2095	0.008745	2114	0.004962	2056	0.006782	1389	0.01196	1038	0.01276	502	0.03772	112	0.09654
P46353	General stress protein CTC OS=Bacillus subtilis (strain 168) GN=ctc PE=1 SV=4	1193	0.003392	782	0.003068	1376	0.01506	1236	0.02421	907	0.05151	585	0.08339	573	0.3999	112	0.4538
P94521	Phosphopentomutase OS=Bacillus subtilis (strain 168) GN=drm PE=3 SV=3	522	0.03181	714	0.03485	918	0.04767	596	0.04054	548	0.04904	319	0.06198	327	0.1303	112	1.84
O32000	Putative aminopeptidase YsdC OS=Bacillus subtilis (strain 168) GN=ysdC PE=1 SV=1	517	0.02839	515	0.038	851	0.02985	855	0.02755	639	0.04471	494	0.05044	276	0.06821	112	0.3678
O32259	SPBc2 prophage-derived pesticidal crystal protein-like YokG OS=Bacillus subtilis (strain 168) GN=yok	nd	nd	nd	nd	nd	nd	nd	nd	nd	nd	nd	nd	nd	nd	112	1.912
O35022	Lactate utilization protein C OS=Bacillus subtilis (strain 168) GN=lutC PE=1 SV=1	nd	nd	nd	nd	nd	nd	nd	nd	81	1.55	nd	nd	83	5.417	111	1.369
P46354	FMN-dependent NADH-azoreductase 1 OS=Bacillus subtilis (strain 168) GN=azoR1 PE=2 SV=1	nd	nd	nd	nd	nd	nd	nd	nd	nd	nd	nd	nd	nd	nd	110	3.786
P42319	Purine nucleoside phosphorylase 1 OS=Bacillus subtilis (strain 168) GN=punA PE=1 SV=1	717	0.01436	464	0.01072	637	0.01917	625	0.04806	573	0.05515	563	0.07712	272	0.1277	109	0.3074
P46341	Uncharacterized protein YxjH OS=Bacillus subtilis (strain 168) GN=yxjH PE=4 SV=4	nd	nd	nd	nd	nd	nd	nd	nd	nd	nd	nd	nd	110	3.238	109	1.535
P39116	Phosphate import ATP-binding protein PstB 2 OS=Bacillus subtilis (strain 168) GN=pstB2 PE=3 SV=1	nd	nd	nd	nd	nd	nd	nd	nd	nd	nd	nd	nd	nd	nd	109	3.595
O34654	Pectate lyase OS=Bacillus subtilis (strain 168) GN=pel PE=1 SV=1	nd	nd	nd	nd	nd	nd	nd	nd	53	0.1153	nd	nd	nd	nd	108	1.725
P71088	Uncharacterized protein YodI OS=Bacillus subtilis (strain 168) GN=yodI PE=4 SV=1	583	0.0014	1008	0.003034	844	0.003735	704	0.00385	565	0.003193	455	0.003716	335	0.05211	107	0.07183
P94425	Sporulation-control protein spo0M OS=Bacillus subtilis (strain 168) GN=spo0M PE=1 SV=2	496	0.01634	433	0.02276	444	0.0246	501	0.05422	444	0.05193	291	0.09761	194	0.1977	107	0.6852
P45913	Putative monooxygenase YcnE OS=Bacillus subtilis (strain 168) GN=ycnE PE=1 SV=1	399	0.009762	328	0.01084	712	0.03776	673	0.01985	589	0.08395	520	0.07171	339	0.1522	106	2.066
P12874	Uncharacterized protein YqaP OS=Bacillus subtilis (strain 168) GN=yqaP PE=4 SV=1	nd	nd	196	0.05795	251	0.04354	nd	nd	195	0.06765	nd	nd	nd	nd	106	1.767
P54475	30S ribosomal protein S17 OS=Bacillus subtilis (strain 168) GN=rpsQ PE=1 SV=3	231	0.0122	nd	nd	259	0.02212	nd	nd	nd	nd	nd	nd	96	0.4926	106	3.607
O31743	DEAD-box ATP-dependent RNA helicase CshB OS=Bacillus subtilis (strain 168) GN=cshB PE=1 SV=1	618	0.04868	488	0.06888	800	0.08987	585	0.07934	544	0.1464	493	0.1599	126	0.3864	104	0.4043
P20282	Ribosome biogenesis GTPase A OS=Bacillus subtilis (strain 168) GN=rbgA PE=1 SV=1	nd	nd	413	0.06087	383	0.04234	490	0.07927	365	0.07736	nd	nd	nd	nd	104	0.4643
P39778	30S ribosomal protein S13 OS=Bacillus subtilis (strain 168) GN=rpsM PE=1 SV=3	522	0.01855	391	0.03901	459	0.07141	483	0.1558	252	0.5853	214	1.477	106	3.671	103	3.996
P46919	ATP-dependent protease ATPase subunit ClpY OS=Bacillus subtilis (strain 168) GN=clpY PE=1 SV=1	358	0.0326	414	0.04446	592	0.03662	551	0.09766	567	0.09155	419	0.139	146	0.394	103	0.4533
O32169	Glycerol-3-phosphate dehydrogenase [NAD(P)+] OS=Bacillus subtilis (strain 168) GN=gpsA PE=3 SV=2	nd	nd	432	0.0648	nd	nd	657	0.09453	531	0.2104	357	0.3975	81	0.8254	103	1.057
Q02114	Methionine import ATP-binding protein MetN OS=Bacillus subtilis (strain 168) GN=metN PE=1 SV=1	nd	nd	nd	nd	nd	nd	nd	nd	nd	nd	nd	nd	128	1.225	103	2.636
O05495	N-acetylmuramoyl-L-alanine amidase LytC OS=Bacillus subtilis (strain 168) GN=lytC PE=1 SV=1	nd	nd	nd	nd	nd	nd	nd	nd	nd	nd	nd	nd	nd	nd	102	1.658
O34925	Putative sporulation-specific glycosylase YdhD OS=Bacillus subtilis (strain 168) GN=ydhD PE=1 SV=2	1232	0.02737	1102	0.04036	1448	0.01683	902	0.03287	856	0.03089	676	0.05491	388	0.1435	nd	nd
O31631	Purine nucleoside phosphorylase DeoD-type OS=Bacillus subtilis (strain 168) GN=deoD PE=1 SV=1	317	0.02146	267	0.0353	574	0.02972	476	0.03952	441	0.08588	608	0.1806	377	0.3041	101	0.8022
P24281	Cystathionine gamma-synthase/O-acetylhomoserine (thiol)-lyase OS=Bacillus subtilis (strain 168) GN=m	nd	nd	nd	nd	nd	nd	nd	nd	nd	nd	nd	nd	94	1.607	101	1.497
O07609	Nucleoid-associated protein YaaK OS=Bacillus subtilis (strain 168) GN=yaaK PE=3 SV=1	429	0.01499	515	0.01183	548	0.05551	614	0.109	399	0.2436	455	0.3573	98	0.4317	100	2.743
P12464	Uncharacterized sugar epimerase YhfK OS=Bacillus subtilis (strain 168) GN=yhfK PE=2 SV=1	853	0.03893	1056	0.05783	1089	0.03669	1348	0.05016	1289	0.04726	933	0.06384	659	0.2036	99	0.375
O34872	DNA-directed RNA polymerase subunit delta OS=Bacillus subtilis (strain 168) GN=rpoE PE=1 SV=1	526	0.0396	411	0.07627	746	0.04265	686	0.07	674	0.1368	600	0.2223	186	0.2389	99	0.572
P53558	Putative carbonic anhydrase YtiB OS=Bacillus subtilis (strain 168) GN=ytiB PE=3 SV=1	nd	nd	nd	nd	189	0.0471	nd	nd	130	0.2741	78	0.4743	nd	nd	99	1.934
P54950	ATP-dependent dethiobiotin synthetase BioD OS=Bacillus subtilis (strain 168) GN=bioD PE=3 SV=1	nd	nd	nd	nd	nd	nd	nd	nd	nd	nd	nd	nd	nd	nd	99	2.942
P37554	Putative monooxygenase YxeK OS=Bacillus subtilis (strain 168) GN=yxeK PE=3 SV=1	nd	nd	nd	nd	nd	nd	nd	nd	nd	nd	nd	nd	nd	nd	98	4.381
P05649	Stage V sporulation protein T OS=Bacillus subtilis (strain 168) GN=spoVT PE=1 SV=1	3432	0.014	2006	0.01165	3119	0.01447	2021	0.01511	2068	0.02158	1069	0.03932	371	0.2899	nd	nd
O31714	DNA polymerase III subunit beta OS=Bacillus subtilis (strain 168) GN=dnaN PE=1 SV=1	nd	nd	220	0.05884	nd	nd	314	0.5368	244	1.015	192	3.976	49	2.596	97	0.547
O07532	1-phosphofructokinase OS=Bacillus subtilis (strain 168) GN=fruK PE=3 SV=1	148	0.04074	207	0.05002	241	0.03697	241	0.02687	266	0.09067	175	0.1162	56	0.7777	96	2.524
P25971	Peptidoglycan endopeptidase LytF OS=Bacillus subtilis (strain 168) GN=lytF PE=1 SV=2	nd	nd	nd	nd	nd	nd	nd	nd	nd	nd	nd	nd	nd	nd	96	2.505
O07603	Orotidine 5'-phosphate decarboxylase OS=Bacillus subtilis (strain 168) GN=pyrF PE=1 SV=1	nd	nd	nd	nd	152	1.402	497	1.843	372	1.465	254	1.458	32	1.109	96	1.947
O34399	Putative aminopeptidase YhfE OS=Bacillus subtilis (strain 168) GN=yhfE PE=3 SV=1	nd	nd	nd	nd	nd	nd	nd	nd	nd	nd	nd	nd	nd	nd	95	0.1257
O34577	Glutamate synthase [NADPH] small chain OS=Bacillus subtilis (strain 168) GN=gltB PE=2 SV=2	nd	nd	nd	nd	nd	nd	nd	nd	nd	nd	nd	nd	nd	nd	95	1.066
P54420	Probable adenylyl-sulfate kinase OS=Bacillus subtilis (strain 168) GN=cysC PE=2 SV=1	nd	nd	nd	nd	nd	nd	nd	nd	nd	nd	nd	nd	66	3.659	95	1.977
P16450	Asparagine synthetase [glutamine-hydrolyzing] 1 OS=Bacillus subtilis (strain 168) GN=asnB PE=1 SV=2	nd	nd	nd	nd	nd	nd	nd	nd	nd	nd	nd	nd	nd	nd	95	0.5847
O06477	Spore germination protein GerD OS=Bacillus subtilis (strain 168) GN=gerD PE=2 SV=1	1070	0.0332	1047	0.04756	922	0.04468	1039	0.03445	859	0.03131	502	0.06522	333	0.1838	94	0.5251
P12040	Putative sensory transducer protein YfmS OS=Bacillus subtilis (strain 168) GN=yfmS PE=2 SV=1	nd	nd	nd	nd	nd	nd	nd	nd	nd	nd	nd	nd	nd	nd	94	2.749
P40780	Phosphoribosylglycinamide formyltransferase OS=Bacillus subtilis (strain 168) GN=purN PE=3 SV=2	nd	nd	nd	nd	nd	nd	nd	nd	109	2.042	nd	nd	64	2.139	94	0.4186
C0SPB0	Uncharacterized protein YtxH OS=Bacillus subtilis (strain 168) GN=ytxH PE=4 SV=2	425	0.06659	432	0.03159	455	0.1065	498	0.07471	601	0.1694	259	0.3421	174	0.8765	93	2.376
C0SP93	Uncharacterized acyl--CoA ligase YtcI OS=Bacillus subtilis (strain 168) GN=ytcI PE=3 SV=1	331	0.1393	514	0.02855	622	0.1347	647	0.08038	683	0.05298	426	nd	301	0.2248	93	3.788
P50620	Acetyl-coenzyme A carboxylase carboxyl transferase subunit beta OS=Bacillus subtilis (strain 168) GN	nd	nd	477	0.1067	471	0.177	483	0.1623	188	0.1845	nd	nd	nd	nd	92	0.7991
P25144	Ribonucleoside-diphosphate reductase subunit alpha OS=Bacillus subtilis (strain 168) GN=nrdE PE=3 SV	nd	nd	nd	nd	nd	nd	nd	nd	nd	nd	nd	nd	36	0.2117	92	2.131
P14802	Catabolite control protein A OS=Bacillus subtilis (strain 168) GN=ccpA PE=1 SV=1	610	0.03495	565	0.02904	1015	0.03733	767	0.0707	752	0.1128	778	0.09002	224	0.182	91	1.023
O34912	Uncharacterized oxidoreductase YoxD OS=Bacillus subtilis (strain 168) GN=yoxD PE=3 SV=2	451	0.03272	547	0.01948	649	0.0336	815	0.05947	677	0.04225	428	0.07343	304	0.3771	90	1.657
P46906	Histidine biosynthesis bifunctional protein HisIE OS=Bacillus subtilis (strain 168) GN=hisI PE=3 SV=	nd	nd	nd	nd	nd	nd	nd	nd	125	1.236	133	1.134	67	1.4	90	0.9017
Q04805	Arginine--tRNA ligase OS=Bacillus subtilis (strain 168) GN=argS PE=3 SV=2	1180	0.03603	1358	0.0861	1470	0.06938	1361	0.06477	907	0.09679	781	0.184	288	0.201	89	0.8353
P20964	Uncharacterized zinc protease YmxG OS=Bacillus subtilis (strain 168) GN=ymxG PE=3 SV=3	640	0.03656	916	0.02544	884	0.01849	812	0.03254	1277	0.04195	654	0.08255	235	0.1802	89	0.3349
P05653	GTPase Obg OS=Bacillus subtilis (strain 168) GN=obg PE=1 SV=1	528	0.04035	648	0.03117	606	0.02662	665	0.05406	604	0.07435	376	0.1201	150	0.3084	88	0.6793
P12875	DNA gyrase subunit A OS=Bacillus subtilis (strain 168) GN=gyrA PE=1 SV=1	493	0.0391	483	0.02304	547	0.0206	450	0.1962	438	0.241	264	0.5554	nd	nd	88	0.719
O34628	50S ribosomal protein L14 OS=Bacillus subtilis (strain 168) GN=rplN PE=1 SV=1	361	0.03363	393	0.02559	345	0.03617	505	0.1327	255	0.199	nd	nd	nd	nd	88	0.7352
Q06752	Uncharacterized protein YvlB OS=Bacillus subtilis (strain 168) GN=yvlB PE=4 SV=1	347	0.02697	372	0.05099	548	0.02074	645	0.09881	423	0.04724	257	0.1532	180	0.3261	88	1.165
P49787	Cysteine--tRNA ligase OS=Bacillus subtilis (strain 168) GN=cysS PE=1 SV=1	204	0.4462	420	0.05904	nd	nd	550	0.06438	683	0.1233	394	0.5161	200	0.9293	88	0.6048
P16524	Biotin carboxylase 1 OS=Bacillus subtilis (strain 168) GN=accC1 PE=3 SV=3	nd	nd	257	0.02873	337	0.007365	502	0.06282	310	0.06397	nd	nd	63	0.1771	88	1.902
P21473	Putative N-acetyl-LL-diaminopimelate aminotransferase OS=Bacillus subtilis (strain 168) GN=patA PE=1	nd	nd	nd	nd	nd	nd	nd	nd	171	0.593	47	0.6819	34	0.8774	88	0.7386
O08394	30S ribosomal protein S15 OS=Bacillus subtilis (strain 168) GN=rpsO PE=1 SV=4	86	0.01554	69	0.008232	46	0.01089	329	0.1097	112	0.3667	65	0.9298	nd	nd	86	1.014
Q05852	Bifunctional cytochrome P450/NADPH--P450 reductase 1 OS=Bacillus subtilis (strain 168) GN=cypD PE=1	455	0.08688	858	0.1401	800	0.08202	787	0.0629	1000	0.1227	597	0.1527	245	0.5135	85	0.1399
O32164	UTP--glucose-1-phosphate uridylyltransferase OS=Bacillus subtilis (strain 168) GN=gtaB PE=1 SV=1	429	0.02616	381	0.03057	444	0.05765	488	0.09114	462	0.1821	207	0.3432	188	0.7055	85	0.226
P12041	Cysteine desulfurase SufS OS=Bacillus subtilis (strain 168) GN=sufS PE=1 SV=1	404	0.1354	459	0.02622	858	0.06921	624	0.1137	408	0.1447	nd	nd	110	1.15	84	1.316
P80240	Phosphoribosylformylglycinamidine synthase subunit PurQ OS=Bacillus subtilis (strain 168) GN=purQ PE	nd	nd	nd	nd	119	1.465	276	1.873	177	2.795	nd	nd	60	2.636	84	2.984
P18159	Transcription elongation factor GreA OS=Bacillus subtilis (strain 168) GN=greA PE=1 SV=4	888	0.02598	732	0.02328	867	0.03335	519	0.0589	690	0.07339	527	0.1213	304	0.4327	83	1.417
P71019	Phosphoglucomutase OS=Bacillus subtilis (strain 168) GN=pgcA PE=1 SV=3	506	0.1715	446	0.04954	720	0.07174	356	0.1326	436	nd	nd	nd	nd	nd	83	2.461
O31742	Malonyl CoA-acyl carrier protein transacylase OS=Bacillus subtilis (strain 168) GN=fabD PE=3 SV=2	340	0.1216	540	0.1088	524	0.07672	661	0.06008	371	0.09515	286	0.2344	173	0.3332	83	1.872
P42974	50S ribosomal protein L19 OS=Bacillus subtilis (strain 168) GN=rplS PE=1 SV=2	330	0.008497	356	0.01746	496	0.0297	403	0.05346	304	0.1772	263	0.3473	158	1.006	83	2.744
P80238	NADH dehydrogenase OS=Bacillus subtilis (strain 168) GN=ahpF PE=1 SV=2	955	0.008398	548	0.08836	880	0.02791	836	0.03806	683	0.09134	436	0.8459	242	0.4265	82	1.764
P06224	General stress protein 26 OS=Bacillus subtilis (strain 168) GN=ydaG PE=1 SV=2	577	0.07941	481	0.06277	674	0.07349	538	0.05578	490	0.03926	341	0.08932	304	0.1671	82	0.3316
P54550	RNA polymerase sigma factor SigA OS=Bacillus subtilis (strain 168) GN=sigA PE=1 SV=2	558	0.05149	814	0.04507	765	0.05579	804	0.07214	546	0.0678	nd	nd	76	0.603	82	0.3526
P71079	NADPH dehydrogenase OS=Bacillus subtilis (strain 168) GN=namA PE=1 SV=3	431	0.0258	456	0.03233	627	0.0366	359	0.07197	566	0.06684	152	0.07054	171	0.1721	82	0.4911
P13242	Enoyl-[acyl-carrier-protein] reductase [NADPH] FabL OS=Bacillus subtilis (strain 168) GN=fabL PE=1 S	566	0.0588	601	0.05274	483	0.04035	551	0.08575	273	0.1238	104	nd	27	1.223	81	0.5262
P17921	CTP synthase OS=Bacillus subtilis (strain 168) GN=pyrG PE=3 SV=1	874	0.01732	561	0.03291	994	0.04012	670	0.1101	704	0.2559	505	0.2284	158	0.7283	80	0.6836
O34454	Phenylalanine--tRNA ligase alpha subunit OS=Bacillus subtilis (strain 168) GN=pheS PE=3 SV=2	225	0.06849	396	0.06859	403	0.08204	428	0.1725	331	0.1245	148	nd	67	0.4783	80	0.9134
O31749	UPF0111 protein YkaA OS=Bacillus subtilis (strain 168) GN=ykaA PE=3 SV=1	510	0.04109	428	0.03283	581	0.06483	513	0.06824	499	0.09385	374	0.1881	185	0.3394	79	1.4
P08164	Uridylate kinase OS=Bacillus subtilis (strain 168) GN=pyrH PE=1 SV=2	366	0.02332	306	0.02759	344	0.02582	445	0.05266	179	0.1113	nd	nd	200	0.2968	79	0.4746
P54524	NH(3)-dependent NAD(+) synthetase OS=Bacillus subtilis (strain 168) GN=nadE PE=1 SV=5	184	0.05277	126	0.02186	191	0.0279	384	0.04295	380	0.07343	321	0.1306	204	0.2731	79	1.33
P26908	Probable NADH-dependent flavin oxidoreductase YqiG OS=Bacillus subtilis (strain 168) GN=yqiG PE=3 SV	981	0.03142	952	0.03392	959	0.03815	1198	0.03985	766	0.04348	808	0.03665	323	0.328	nd	nd
P24136	50S ribosomal protein L21 OS=Bacillus subtilis (strain 168) GN=rplU PE=1 SV=1	nd	nd	nd	nd	nd	nd	nd	nd	373	0.2488	459	0.3992	261	0.686	77	2.08
P46323	Oligopeptide transport ATP-binding protein OppD OS=Bacillus subtilis (strain 168) GN=oppD PE=2 SV=2	231	0.05058	295	0.07965	412	0.1559	452	0.2121	nd	nd	nd	nd	164	0.5888	77	0.553
P23446	Putative competence-damage inducible protein OS=Bacillus subtilis (strain 168) GN=cinA PE=3 SV=3	233	0.02253	nd	nd	357	0.01803	245	nd	265	0.06257	nd	nd	104	0.1977	75	0.5043
Q03523	Flagellar basal-body rod protein FlgG OS=Bacillus subtilis (strain 168) GN=flgG PE=3 SV=2	nd	nd	nd	nd	nd	nd	nd	nd	nd	nd	nd	nd	nd	nd	75	2.624
P37814	UDP-N-acetylmuramoyl-L-alanyl-D-glutamate--2,6-diaminopimelate ligase OS=Bacillus subtilis (strain 1	nd	nd	nd	nd	nd	nd	nd	nd	nd	nd	nd	nd	nd	nd	75	1.872
O31908	ATP synthase subunit b OS=Bacillus subtilis (strain 168) GN=atpF PE=1 SV=1	280	0.04493	300	0.06209	429	0.1618	258	0.1367	215	0.1102	144	0.4199	nd	nd	74	1.469
Q795U4	SPBc2 prophage-derived uncharacterized protein YorF OS=Bacillus subtilis (strain 168) GN=yorF PE=4 S	nd	nd	nd	nd	nd	nd	nd	nd	nd	nd	nd	nd	nd	nd	74	1.66
O34667	UPF0173 metal-dependent hydrolase YtkL OS=Bacillus subtilis (strain 168) GN=ytkL PE=3 SV=1	846	0.04433	823	0.03412	1167	0.03395	1136	0.03298	894	0.04468	665	0.09605	449	0.145	73	0.4579
C0SP94	S-ribosylhomocysteine lyase OS=Bacillus subtilis (strain 168) GN=luxS PE=1 SV=1	239	0.1033	99	0.04486	nd	nd	353	0.3365	360	0.5285	nd	nd	nd	nd	73	1.343
P37551	Putative ABC transporter substrate-binding lipoprotein YhfQ OS=Bacillus subtilis (strain 168) GN=yhf	nd	nd	153	0.1504	nd	nd	181	0.2173	nd	nd	nd	nd	56	4.423	73	2.39
P05657	Pur operon repressor OS=Bacillus subtilis (strain 168) GN=purR PE=1 SV=1	nd	nd	nd	nd	nd	nd	86	0.3998	320	0.7954	nd	nd	134	4.279	nd	nd
O34743	50S ribosomal protein L27 OS=Bacillus subtilis (strain 168) GN=rpmA PE=1 SV=1	66	0.242	146	0.2749	210	0.1485	180	0.2552	nd	nd	74	0.8004	nd	nd	73	0.5786
P0CI78	Uncharacterized protein YlbA OS=Bacillus subtilis (strain 168) GN=ylbA PE=4 SV=1	387	0.1263	432	0.05265	376	0.06894	434	0.09174	323	0.1421	154	0.2056	158	0.2675	nd	nd
P54586	50S ribosomal protein L24 OS=Bacillus subtilis (strain 168) GN=rplX PE=1 SV=1	nd	nd	171	0.06758	182	0.02006	143	0.1193	72	0.2045	94	1.22	70	2.842	72	4.328
O34746	Uncharacterized protein YhcB OS=Bacillus subtilis (strain 168) GN=yhcB PE=3 SV=1	789	0.03298	735	0.0267	861	0.02224	637	0.02668	749	0.05097	481	0.04953	395	0.2255	nd	nd
O34812	3-oxoacyl-[acyl-carrier-protein] synthase 3 protein 1 OS=Bacillus subtilis (strain 168) GN=fabHA PE=	439	0.03225	469	0.03007	592	0.03954	630	0.05682	258	0.1271	195	0.06218	nd	nd	71	0.9456
P21470	Putative NADP-dependent oxidoreductase YfmJ OS=Bacillus subtilis (strain 168) GN=yfmJ PE=2 SV=1	307	0.01993	463	0.02701	598	0.06162	593	0.07713	490	0.045	356	0.06329	223	0.3257	nd	nd
O34967	30S ribosomal protein S9 OS=Bacillus subtilis (strain 168) GN=rpsI PE=1 SV=3	526	0.01941	371	0.02396	408	0.06412	233	0.1081	461	0.2586	320	0.5104	nd	nd	70	0.9732
O32062	50S ribosomal protein L31 type B OS=Bacillus subtilis (strain 168) GN=rpmE2 PE=1 SV=1	301	0.02895	477	0.06015	350	0.01936	459	0.02622	234	0.03082	297	0.04395	131	0.3068	70	0.4273
P37472	SpoIVD-associated factor A OS=Bacillus subtilis (strain 168) GN=safA PE=1 SV=1	1029	0.03278	1189	0.03324	1134	0.01795	1250	0.02122	921	0.02263	607	0.01293	283	0.05891	nd	nd
O34767	Hypoxanthine-guanine phosphoribosyltransferase OS=Bacillus subtilis (strain 168) GN=hprT PE=3 SV=1	613	0.009682	548	0.01992	678	0.01566	631	0.05859	323	0.09224	494	0.1295	179	0.1772	69	0.6263
P54464	Oxalate decarboxylase OxdD OS=Bacillus subtilis (strain 168) GN=oxdD PE=1 SV=1	1257	0.0392	967	0.0294	1425	0.03298	1507	0.04012	1314	0.0467	750	0.05189	339	0.1368	nd	nd
Q08313	Uncharacterized protein YqeY OS=Bacillus subtilis (strain 168) GN=yqeY PE=1 SV=1	293	0.03401	nd	nd	377	0.1202	402	0.3505	603	0.4227	503	0.7234	232	1.287	68	0.9947
P04969	Spore coat protein X OS=Bacillus subtilis (strain 168) GN=cotX PE=1 SV=1^Atr|A0A0A0YDL9	884	0.008416	789	0.03171	858	0.03053	644	0.0314	634	0.02884	739	0.02542	263	0.05082	nd	nd
P94424	30S ribosomal protein S11 OS=Bacillus subtilis (strain 168) GN=rpsK PE=1 SV=1	434	0.01254	535	0.005423	766	0.06031	662	0.1098	706	0.2683	580	0.2402	214	1.263	67	0.4144
P55872	FMN reductase [NAD(P)H] OS=Bacillus subtilis (strain 168) GN=nfrA2 PE=1 SV=1	369	0.09202	315	0.04817	470	0.03453	507	0.0654	394	0.03519	286	0.03829	nd	nd	67	0.3592
P19465	Translation initiation factor IF-3 OS=Bacillus subtilis (strain 168) GN=infC PE=3 SV=3	366	0.05281	283	0.07155	364	0.04735	462	0.07205	276	0.1117	nd	nd	nd	nd	67	1.452
Q45495	GTP cyclohydrolase 1 OS=Bacillus subtilis (strain 168) GN=folE PE=1 SV=1^Atr|A3F3H9^Atr|A3F3E1	338	0.07371	315	0.1495	nd	nd	nd	nd	187	0.2474	nd	nd	241	0.7886	67	2.943
P54380	Peptide deformylase 2 OS=Bacillus subtilis (strain 168) GN=defB PE=1 SV=1	268	0.0284	175	0.03133	232	0.02456	260	0.08955	nd	nd	nd	nd	nd	nd	nd	nd
O32039	Glycine--tRNA ligase alpha subunit OS=Bacillus subtilis (strain 168) GN=glyQ PE=3 SV=1	170	0.02727	139	0.05563	167	0.02858	176	0.1479	179	0.4413	119	0.5249	58	1.138	67	1.371
P49778	Histidine--tRNA ligase OS=Bacillus subtilis (strain 168) GN=hisS PE=3 SV=1	884	0.07575	618	0.04336	828	0.05643	659	0.08407	552	0.1058	413	nd	249	0.5954	66	0.6884
O34969	Elongation factor P OS=Bacillus subtilis (strain 168) GN=efp PE=3 SV=2	318	0.03686	132	0.02427	318	0.05079	242	0.07282	140	nd	nd	nd	nd	nd	66	0.7566
P32726	Uncharacterized oxidoreductase YfjR OS=Bacillus subtilis (strain 168) GN=yfjR PE=3 SV=2	201	0.2408	215	0.01429	162	0.0102	385	0.07127	nd	nd	169	0.004501	nd	nd	65	0.7021
P31103	Ribosome maturation factor RimP OS=Bacillus subtilis (strain 168) GN=rimP PE=3 SV=1	372	0.07628	374	0.08278	359	0.0376	284	0.06046	156	0.05672	nd	nd	nd	nd	nd	nd
P42962	Nucleoside diphosphate kinase OS=Bacillus subtilis (strain 168) GN=ndk PE=1 SV=3^Atr|A3F3D6^Atr|A3F3	nd	nd	nd	nd	221	0.05604	131	0.1258	257	0.0771	142	0.221	50	0.4954	64	0.7527
Q03222	5-amino-6-(5-phospho-D-ribitylamino)uracil phosphatase YcsE OS=Bacillus subtilis (strain 168) GN=ycs	433	0.05185	331	0.05865	403	0.03618	494	0.0754	270	0.1587	330	0.09855	171	0.4074	nd	nd
P23966	Transcription termination factor Rho OS=Bacillus subtilis (strain 168) GN=rho PE=3 SV=3	225	0.01251	166	0.02262	174	0.04275	168	0.06341	nd	nd	nd	nd	28	0.4773	63	4.888
P24137	1,4-dihydroxy-2-naphthoyl-CoA synthase OS=Bacillus subtilis (strain 168) GN=menB PE=1 SV=2	545	0.04712	nd	nd	604	0.07408	581	0.07932	521	0.08593	359	0.1807	103	0.2703	62	1.026
P42182	Oligopeptide transport ATP-binding protein OppF OS=Bacillus subtilis (strain 168) GN=oppF PE=2 SV=3	366	0.2645	233	0.02767	nd	nd	531	0.3421	341	0.3831	140	nd	186	0.4717	62	2.614
P37942	GTPase Era OS=Bacillus subtilis (strain 168) GN=era PE=1 SV=1	209	0.3435	185	0.3057	278	0.08883	209	0.09111	204	0.07392	214	0.2413	141	0.6117	62	0.372
P30949	Lipoamide acyltransferase component of branched-chain alpha-keto acid dehydrogenase complex OS=Bacil	313	0.0229	312	0.0614	401	0.06194	398	0.04244	366	0.09714	194	0.1172	232	0.1136	61	0.473
P37437	Glutamate-1-semialdehyde 2,1-aminomutase OS=Bacillus subtilis (strain 168) GN=hemL PE=1 SV=1	821	0.0339	859	0.02271	650	0.06712	781	0.118	663	0.1708	619	0.166	223	0.5592	60	0.6778
O34656	50S ribosomal protein L9 OS=Bacillus subtilis (strain 168) GN=rplI PE=3 SV=1	110	0.03644	235	0.04508	185	0.05965	178	0.183	nd	nd	nd	nd	nd	nd	60	1.973
P19947	Spore coat protein I OS=Bacillus subtilis (strain 168) GN=cotI PE=1 SV=1	2040	0.03276	1746	0.03599	2131	0.04165	2271	0.03928	1564	0.02829	1352	0.08343	417	0.2579	nd	nd
O31632	50S ribosomal protein L30 OS=Bacillus subtilis (strain 168) GN=rpmD PE=1 SV=2	251	0.001383	386	0.009835	313	0.009143	308	0.08204	386	0.2445	183	0.5592	77	1.935	58	1.208
P12045	Cystathionine beta-lyase MetC OS=Bacillus subtilis (strain 168) GN=metC PE=1 SV=1	nd	nd	nd	nd	nd	nd	nd	nd	75	3.459	nd	nd	83	4.412	58	0.9517
O31498	N5-carboxyaminoimidazole ribonucleotide synthase OS=Bacillus subtilis (strain 168) GN=purK PE=3 SV=2	nd	nd	nd	nd	131	0.56	329	1.388	223	0.6382	nd	nd	53	0.3724	nd	nd
O32229	DNA ligase OS=Bacillus subtilis (strain 168) GN=ligA PE=3 SV=1	667	0.04793	469	0.0655	524	0.03326	560	0.1155	706	0.1394	503	0.2056	186	0.4046	56	0.1403
O31593	Uncharacterized oxidoreductase YvaG OS=Bacillus subtilis (strain 168) GN=yvaG PE=3 SV=1	257	0.05209	459	nd	341	0.06522	320	0.06653	342	0.123	nd	nd	132	1.13	nd	nd
O06734	Putative efflux system component YhbJ OS=Bacillus subtilis (strain 168) GN=yhbJ PE=3 SV=1	265	0.01545	271	0.01718	439	0.02389	697	0.0182	332	0.03072	446	0.04661	277	0.1669	nd	nd
O07631	AB hydrolase superfamily protein YisY OS=Bacillus subtilis (strain 168) GN=yisY PE=3 SV=1	826	0.01207	803	0.01158	950	0.02363	834	0.01848	610	0.003851	562	0.03327	156	0.02781	nd	nd
P32396	GTP-binding protein TypA/BipA homolog OS=Bacillus subtilis (strain 168) GN=typA PE=3 SV=1	nd	nd	663	0.03236	441	0.07606	472	0.2962	433	0.3833	344	0.8344	136	2.021	54	1.339
A3F3A1	Ferrochelatase OS=Bacillus subtilis (strain 168) GN=hemH PE=1 SV=1	379	0.04966	445	0.03169	397	0.06858	445	0.07318	187	0.1014	nd	nd	70	0.2905	nd	nd
P21474	Cytochrome b6-f complex iron-sulfur subunit OS=Bacillus subtilis GN=qcrA PE=4 SV=1	214	0.0325	164	0.03813	382	0.03553	216	0.03648	141	0.06018	nd	nd	98	0.2094	54	0.2859
O34553	30S ribosomal protein S16 OS=Bacillus subtilis (strain 168) GN=rpsP PE=1 SV=3	202	0.01294	259	0.01891	470	0.04017	291	0.08113	244	0.3671	nd	nd	60	1.13	54	4.288
O34996	Protein YtsP OS=Bacillus subtilis (strain 168) GN=ytsP PE=3 SV=2	nd	nd	137	0.02192	172	0.05664	122	0.4039	186	0.747	nd	nd	48	0.6851	54	1.763
P39644	DNA polymerase I OS=Bacillus subtilis (strain 168) GN=polA PE=3 SV=1	498	0.1048	582	0.04395	549	0.03098	562	0.07646	367	0.1887	nd	nd	116	1.854	53	0.5965
O31806	NADPH-dependent reductase BacG OS=Bacillus subtilis (strain 168) GN=bacG PE=1 SV=1	416	0.02477	432	0.009442	nd	nd	359	0.04385	398	0.06773	nd	nd	32	0.3401	nd	nd
P54377	Uncharacterized protein YndB OS=Bacillus subtilis (strain 168) GN=yndB PE=1 SV=1	nd	nd	nd	nd	160	0.09876	210	0.09661	184	0.1692	82	0.3498	59	1.504	52	0.3936
P46920	Probable glycine dehydrogenase (decarboxylating) subunit 2 OS=Bacillus subtilis (strain 168) GN=gcvP	nd	nd	nd	nd	nd	nd	nd	nd	nd	nd	nd	nd	nd	nd	52	1.037
O06973	Glycine betaine transport ATP-binding protein OpuAA OS=Bacillus subtilis (strain 168) GN=opuAA PE=1	716	0.05811	1325	0.07318	1641	0.06186	1482	0.06984	974	0.08276	469	0.06213	245	0.3747	51	1.156
P37570	Nucleotide-binding protein YvcJ OS=Bacillus subtilis (strain 168) GN=yvcJ PE=1 SV=1	nd	nd	nd	nd	nd	nd	237	0.2843	234	0.4484	nd	nd	nd	nd	51	0.6679
P12043	Protein-arginine kinase OS=Bacillus subtilis (strain 168) GN=mcsB PE=1 SV=1	nd	nd	189	0.002066	316	0.02752	288	0.04328	nd	nd	178	0.142	101	0.1789	51	1.015
P39793	Phosphoribosylformylglycinamidine cyclo-ligase OS=Bacillus subtilis (strain 168) GN=purM PE=3 SV=2	nd	nd	nd	nd	nd	nd	319	2.161	361	2.123	nd	nd	190	2.062	nd	nd
P54537	Penicillin-binding protein 1A/1B OS=Bacillus subtilis (strain 168) GN=ponA PE=1 SV=1	417	0.02646	509	0.06648	614	0.1643	444	0.4232	440	0.591	nd	nd	140	1.292	50	2.015
Q07428	Arginine transport ATP-binding protein ArtM OS=Bacillus subtilis (strain 168) GN=artM PE=1 SV=1	129	0.03406	181	0.04135	191	0.03724	219	0.0616	nd	nd	nd	nd	nd	nd	50	0.7972
O34525	Nitrogen regulatory PII-like protein OS=Bacillus subtilis (strain 168) GN=nrgB PE=1 SV=1	nd	nd	nd	nd	nd	nd	204	1.583	nd	nd	267	1.244	nd	nd	nd	nd
P26902	Putative signal peptide peptidase SppA OS=Bacillus subtilis (strain 168) GN=sppA PE=1 SV=1	348	0.03297	337	0.0303	744	0.03737	684	0.04385	283	0.03396	nd	nd	143	0.1387	49	0.9574
O31907	D-aminopeptidase OS=Bacillus subtilis (strain 168) GN=dppA PE=1 SV=3	268	0.1394	261	0.1954	311	0.1593	330	0.1922	nd	nd	nd	nd	nd	nd	nd	nd
O35023	SPBc2 prophage-derived uncharacterized protein YorG OS=Bacillus subtilis (strain 168) GN=yorG PE=4 S	nd	nd	nd	nd	nd	nd	nd	nd	nd	nd	nd	nd	nd	nd	49	2.911
P37941	Probable superoxide dismutase [Fe] OS=Bacillus subtilis (strain 168) GN=sodF PE=3 SV=1	838	0.04947	668	0.03828	740	0.0468	944	0.06442	563	0.05453	481	0.02065	157	0.09233	nd	nd
P31845	2-oxoisovalerate dehydrogenase subunit beta OS=Bacillus subtilis (strain 168) GN=bfmBAB PE=1 SV=1	371	0.1507	518	0.03838	nd	nd	379	0.0562	nd	nd	225	0.1803	nd	nd	48	1.985
P30950	Stage V sporulation protein AF OS=Bacillus subtilis (strain 168) GN=spoVAF PE=3 SV=4	142	0.0425	329	0.04058	387	0.03617	nd	nd	341	0.01535	224	0.01417	134	0.04378	nd	nd
O34814	Delta-aminolevulinic acid dehydratase OS=Bacillus subtilis (strain 168) GN=hemB PE=3 SV=1	162	nd	449	0.07993	245	0.06597	186	0.08785	273	0.1074	nd	nd	70	0.6	47	0.5118
Q9R9I1	Cell division ATP-binding protein FtsE OS=Bacillus subtilis (strain 168) GN=ftsE PE=1 SV=1	nd	nd	nd	nd	nd	nd	nd	nd	nd	nd	nd	nd	nd	nd	47	3.353
Q08311	Serine protease Do-like HtrB OS=Bacillus subtilis (strain 168) GN=htrB PE=2 SV=1	nd	nd	nd	nd	nd	nd	nd	nd	nd	nd	nd	nd	nd	nd	47	1.589
P49786	Spore coat protein Y OS=Bacillus subtilis (strain 168) GN=cotY PE=1 SV=1^Atr|A0A0A1MB04	1008	0.000119	1063	0.005324	1200	0.001221	914	0.00076	955	0.002492	499	0.004082	206	0.02526	nd	nd
P0CI74	Biotin carboxyl carrier protein of acetyl-CoA carboxylase OS=Bacillus subtilis (strain 168) GN=accB	646	0.05367	797	0.06141	711	0.06586	1201	0.06814	1112	0.06823	395	0.07729	235	0.1479	46	2.061
P71018	Cell cycle protein GpsB OS=Bacillus subtilis (strain 168) GN=gpsB PE=1 SV=1	432	0.03791	405	0.03965	381	0.05147	463	0.1246	230	0.09838	274	0.1847	nd	nd	nd	nd
P28367	Phosphate acyltransferase OS=Bacillus subtilis (strain 168) GN=plsX PE=1 SV=2	nd	nd	453	1.906	271	0.04718	775	0.02504	nd	nd	280	0.105	92	0.4909	45	1.525
O34443	Peptide chain release factor 2 OS=Bacillus subtilis (strain 168) GN=prfB PE=3 SV=2	466	0.01845	342	0.0614	387	0.05439	451	0.1513	nd	nd	nd	nd	nd	nd	44	0.6354
P54518	Adenine phosphoribosyltransferase OS=Bacillus subtilis (strain 168) GN=apt PE=3 SV=1	343	0.1147	315	0.05088	361	0.04371	272	0.08086	286	0.2413	nd	nd	159	0.4874	44	2.153
P96612	Uncharacterized peptidase YqhT OS=Bacillus subtilis (strain 168) GN=yqhT PE=3 SV=1	327	0.3493	126	0.06465	370	0.05391	378	0.07376	270	0.08768	259	0.1516	nd	nd	44	0.2177
P37811	D-alanine--D-alanine ligase OS=Bacillus subtilis (strain 168) GN=ddl PE=3 SV=1	313	0.03314	389	0.0359	201	0.05024	248	0.1004	198	0.1431	319	0.4927	81	0.3659	43	1.195
O31629	ATP synthase subunit delta OS=Bacillus subtilis (strain 168) GN=atpH PE=1 SV=1	201	0.01902	207	0.02329	268	0.02556	280	0.03709	82	0.0752	211	0.2249	nd	nd	nd	nd
P54474	Putative phosphoesterase YjcG OS=Bacillus subtilis (strain 168) GN=yjcG PE=1 SV=1	477	0.02597	476	0.02241	377	0.02835	328	0.1135	336	0.214	254	0.3167	104	0.5668	40	1.577
P80242	Uncharacterized protein YqfQ OS=Bacillus subtilis (strain 168) GN=yqfQ PE=4 SV=1	814	0.01596	578	0.0196	550	0.01859	857	0.03787	1030	0.02487	552	0.04168	253	0.08932	nd	nd
O34305	Organic hydroperoxide resistance protein OhrB OS=Bacillus subtilis (strain 168) GN=ohrB PE=1 SV=3	441	0.01797	414	0.02532	799	0.03249	663	0.03213	495	0.03496	507	0.06329	157	0.1958	nd	nd
P51777	Uncharacterized protein YtoQ OS=Bacillus subtilis (strain 168) GN=ytoQ PE=4 SV=1	nd	nd	210	0.144	nd	nd	359	0.05669	254	0.0448	nd	nd	117	0.3939	nd	nd
P39762	Cold shock protein CspD OS=Bacillus subtilis (strain 168) GN=cspD PE=1 SV=1	1452	0.02088	670	0.02255	1135	0.02389	418	0.05709	248	0.06552	145	0.1036	66	0.1475	37	0.8896
P12044	Aminopeptidase AmpS OS=Bacillus subtilis (strain 168) GN=ampS PE=3 SV=3	207	0.1297	341	0.09739	357	0.08463	202	0.0738	161	0.09602	116	0.07143	60	1.229	36	2.423
O06012	N5-carboxyaminoimidazole ribonucleotide mutase OS=Bacillus subtilis (strain 168) GN=purE PE=3 SV=1	nd	nd	nd	nd	256	0.5998	373	1.442	409	1.547	283	2.603	317	0.498	36	1.512
P94463	Uncharacterized zinc-type alcohol dehydrogenase-like protein AdhB OS=Bacillus subtilis (strain 168)	923	0.06158	701	0.04629	668	0.05965	662	0.06102	721	0.04458	408	0.0814	185	0.3308	nd	nd
P39645	Methionyl-tRNA formyltransferase OS=Bacillus subtilis (strain 168) GN=fmt PE=3 SV=2	668	0.01553	471	0.02723	509	0.04741	462	0.07043	287	0.09188	160	0.1472	74	0.8865	35	0.5138
O07513	Putative heme-dependent peroxidase YwfI OS=Bacillus subtilis (strain 168) GN=ywfI PE=3 SV=1	529	0.0627	289	0.06994	421	0.06133	312	0.06557	393	0.09962	248	0.2143	112	0.606	nd	nd
P45872	Protein hit OS=Bacillus subtilis (strain 168) GN=hit PE=1 SV=1	434	0.01934	654	0.05889	639	0.0787	526	0.07227	883	0.04378	nd	nd	103	0.2562	34	1.63
O32053	Peptide chain release factor 1 OS=Bacillus subtilis (strain 168) GN=prfA PE=3 SV=1	378	0.005561	288	0.04083	564	0.03724	494	0.1239	nd	nd	nd	nd	140	1.871	34	0.1522
P19670	Queuine tRNA-ribosyltransferase OS=Bacillus subtilis (strain 168) GN=tgt PE=3 SV=1	323	0.02822	nd	nd	nd	nd	381	0.004516	200	0.1585	nd	nd	nd	nd	34	0.4184
P50848	UDP-N-acetylglucosamine 1-carboxyvinyltransferase 2 OS=Bacillus subtilis (strain 168) GN=murAB PE=1	222	0.01745	121	0.01973	272	0.04937	77	0.04632	nd	nd	nd	nd	nd	nd	34	0.8662
O31625	Carboxypeptidase 1 OS=Bacillus subtilis (strain 168) GN=ypwA PE=1 SV=1	196	0.02301	379	0.04253	331	0.06087	353	0.1089	nd	nd	nd	nd	104	0.06818	32	0.4561
Q01464	Sporulation-specific transcription factor SpoVIF OS=Bacillus subtilis (strain 168) GN=spoVIF PE=4 SV	428	0.01536	459	0.02153	436	0.01536	461	0.01622	343	0.04283	182	nd	162	0.1618	nd	nd
Q796Y8	Septum site-determining protein MinD OS=Bacillus subtilis (strain 168) GN=minD PE=1 SV=1	nd	nd	126	0.1552	191	0.121	214	0.2272	94	0.3666	nd	nd	nd	nd	nd	nd
O06998	Putative peroxiredoxin YgaF OS=Bacillus subtilis (strain 168) GN=ygaF PE=3 SV=1	240	0.05717	256	0.06847	205	0.06878	258	0.06692	109	0.1945	nd	nd	nd	nd	nd	nd
P50743	Uncharacterized protein YvdQ OS=Bacillus subtilis (strain 168) GN=yvdQ PE=4 SV=1	719	0.05785	495	0.0414	936	0.03397	682	0.03355	484	0.04475	246	0.05553	151	0.08761	nd	nd
Q08312	GTPase Der OS=Bacillus subtilis (strain 168) GN=der PE=1 SV=1	541	0.01392	500	0.03894	803	0.05506	489	0.06488	550	0.05706	296	0.1105	206	0.4338	nd	nd
P13484	Spore coat protein Z OS=Bacillus subtilis (strain 168) GN=cotZ PE=1 SV=1^Atr|A0A0A1M1X9	426	0.006726	352	0.02795	526	0.00852	434	0.009321	308	0.0195	207	0.01895	207	0.08673	nd	nd
O34564	Poly(glycerol-phosphate) alpha-glucosyltransferase OS=Bacillus subtilis (strain 168) GN=tagE PE=1 SV	181	0.06783	237	0.05164	180	0.08883	246	0.2812	221	0.4341	132	0.3947	28	0.6895	27	1.848
P16616	Thioredoxin-like protein YkuU OS=Bacillus subtilis (strain 168) GN=ykuU PE=3 SV=1	268	0.06749	153	0.05289	318	0.06603	189	0.1061	294	0.05306	nd	nd	55	0.1725	nd	nd
P37538	Porphobilinogen deaminase OS=Bacillus subtilis (strain 168) GN=hemC PE=3 SV=3	207	0.007279	248	0.02173	nd	nd	173	0.07461	283	0.1508	nd	nd	nd	nd	24	1.705
P54531	Uncharacterized protein YaaQ OS=Bacillus subtilis (strain 168) GN=yaaQ PE=1 SV=1	158	0.03074	269	0.03407	223	0.06858	302	0.1207	293	0.1735	nd	nd	46	0.9868	nd	nd
P12049	Leucine dehydrogenase OS=Bacillus subtilis (strain 168) GN=yqiT PE=3 SV=1	615	0.02425	679	0.03474	664	0.06043	707	0.07942	619	0.04234	356	0.1268	176	0.3199	nd	nd
O34475	Phosphoribosylformylglycinamidine synthase subunit PurS OS=Bacillus subtilis (strain 168) GN=purS PE	nd	nd	nd	nd	161	3.368	240	5.432	214	6.754	205	10.07	97	7.378	nd	nd
P52998	Putative NAD(P)H nitroreductase YfkO OS=Bacillus subtilis (strain 168) GN=yfkO PE=1 SV=1	371	0.02011	451	0.01867	764	0.02726	444	0.05879	632	0.06139	394	0.0832	232	0.2844	nd	nd
P54430	Pantothenate synthetase OS=Bacillus subtilis (strain 168) GN=panC PE=3 SV=1	nd	nd	129	0.02241	nd	nd	112	0.1051	167	0.1333	nd	nd	138	0.8629	nd	nd
P46922	Uncharacterized protein YrkC OS=Bacillus subtilis (strain 168) GN=yrkC PE=4 SV=1	294	0.008569	385	0.01045	480	0.01659	433	0.02003	224	0.0561	269	0.04782	78	0.1188	nd	nd
O32028	Glycine betaine-binding protein OpuAC OS=Bacillus subtilis (strain 168) GN=opuAC PE=1 SV=1	459	0.07432	nd	nd	516	0.0618	396	0.08992	280	0.2812	117	0.1656	45	0.2672	nd	nd
	5'-methylthioadenosine/S-adenosylhomocysteine nucleosidase OS=Bacillus subtilis (strain 168) GN=mtnN	260	0.01667	410	0.006645	224	0.05572	249	0.1145	200	0.2775	219	0.2356	37	0.4144	20	0.2416
